# Supplementary material for: CO2 electrolysis to multi-carbon products in strong acid at ampere-current levels on La-Cu spheres with channels
Source: Nat Commun. 2024 Jun 6;15:4821. doi: 10.1038/s41467-024-49308-8 (PMC11156665; doi:10.1038/s41467-024-49308-8)
Supplement: Supplementary file 3 — Source data [file 41467_2024_49308_MOESM3_ESM.xlsx]

## Sheet: Figure 1F
2 Theta	La-Cu HS	La-Cu SS	Cu HS
5.01293	6243	3081	759
5.03919	6271	3037	757
5.06545	6253	3041	754
5.09171	6243	3059	724
5.11797	6271	3038	729
5.14423	6253	3068	733
5.17049	6276	3092	767
5.19675	6284	3054	736
5.22302	6305	3021	745
5.24928	6235	3046	734
5.27554	6241	3049	732
5.3018	6239	3056	777
5.32806	6285	3070	781
5.35432	6260	3097	758
5.38058	6257	3029	747
5.40684	6255	3067	777
5.4331	6227	3046	766
5.45936	6248	3051	745
5.48562	6250	3022	733
5.51188	6236	3034	788
5.53814	6237	3047	744
5.5644	6247	3045	753
5.59066	6255	3044	750
5.61692	6295	3019	752
5.64318	6286	3000	777
5.66944	6237	3039	727
5.69571	6257	3042	811
5.72197	6222	3017	725
5.74823	6242	3057	728
5.77449	6262	3006	762
5.80075	6232	3046	762
5.82701	6251	3041	721
5.85327	6274	3029	744
5.87953	6228	3058	758
5.90579	6254	3043	727
5.93205	6228	3031	750
5.95831	6261	3034	738
5.98457	6229	3009	749
6.01083	6243	3047	762
6.03709	6198	3029	778
6.06335	6193	3026	760
6.08961	6264	3050	733
6.11587	6238	3077	745
6.14213	6234	3036	702
6.1684	6205	3007	744
6.19466	6231	3074	754
6.22092	6227	3034	715
6.24718	6222	3035	748
6.27344	6236	3042	746
6.2997	6247	3041	747
6.32596	6207	3017	721
6.35222	6218	3052	738
6.37848	6218	3024	725
6.40474	6249	2984	744
6.431	6217	3023	756
6.45726	6213	3044	718
6.48352	6227	3011	720
6.50978	6241	2998	738
6.53604	6217	3011	724
6.5623	6216	3032	758
6.58856	6218	3047	705
6.61482	6217	3033	727
6.64109	6205	3021	728
6.66735	6229	3015	735
6.69361	6240	2974	732
6.71987	6191	2991	720
6.74613	6195	3019	717
6.77239	6217	3019	731
6.79865	6251	3044	677
6.82491	6197	2992	716
6.85117	6224	3022	752
6.87743	6180	3005	720
6.90369	6197	3016	680
6.92995	6209	2996	704
6.95621	6222	3038	700
6.98247	6202	3003	740
7.00873	6232	3015	709
7.03499	6241	3042	711
7.06126	6192	2998	735
7.08751	6180	2978	688
7.11378	6184	3013	694
7.14004	6216	3007	724
7.1663	6213	3018	720
7.19256	6211	3012	708
7.21882	6224	2981	690
7.24508	6202	3017	721
7.27134	6212	3032	696
7.2976	6194	3025	701
7.32386	6191	2986	698
7.35012	6239	3022	705
7.37638	6197	2966	734
7.40264	6188	2991	728
7.4289	6223	3023	705
7.45516	6206	3039	697
7.48142	6210	2984	722
7.50768	6220	2978	698
7.53395	6180	2974	700
7.5602	6206	2983	702
7.58647	6226	2977	703
7.61273	6197	3017	686
7.63899	6210	2983	689
7.66525	6216	3028	690
7.69151	6211	3009	709
7.71777	6201	2992	690
7.74403	6183	3010	698
7.77029	6221	3024	699
7.79655	6226	2999	690
7.82281	6190	2966	693
7.84907	6183	2981	701
7.87533	6176	2975	668
7.90159	6177	3004	734
7.92785	6162	2998	687
7.95411	6221	3001	694
7.98037	6181	2971	675
8.00663	6182	2986	706
8.03289	6202	2989	656
8.05916	6175	2961	678
8.08542	6167	2979	662
8.11168	6210	2985	698
8.13794	6201	2993	683
8.1642	6192	2989	704
8.19046	6180	3011	709
8.21672	6191	2999	688
8.24298	6211	2983	653
8.26924	6169	2988	710
8.2955	6156	2998	699
8.32176	6189	2981	691
8.34802	6170	2984	675
8.37428	6185	2974	694
8.40054	6210	2948	635
8.4268	6196	2976	684
8.45307	6177	2977	695
8.47932	6177	2988	672
8.50559	6200	2978	681
8.53185	6161	2984	670
8.55811	6204	2972	682
8.58437	6199	2959	656
8.61063	6194	2962	650
8.63689	6167	2969	659
8.66315	6155	2961	696
8.68941	6177	2965	667
8.71567	6180	2945	642
8.74193	6195	2980	683
8.76819	6188	2959	660
8.79445	6186	2956	688
8.82071	6149	2949	658
8.84697	6160	2973	663
8.87323	6181	2962	653
8.89949	6146	3019	677
8.92576	6171	3003	664
8.95201	6202	2959	666
8.97828	6166	2965	708
9.00454	6175	2943	686
9.0308	6159	2971	684
9.05706	6169	2961	676
9.08332	6153	2960	632
9.10958	6146	2981	647
9.13584	6191	2934	650
9.1621	6201	2981	681
9.18836	6184	2964	673
9.21462	6161	2971	664
9.24088	6151	3020	693
9.26714	6164	2962	664
9.2934	6180	2958	667
9.31966	6138	2981	661
9.34592	6159	2933	656
9.37219	6159	2946	665
9.39845	6197	2969	666
9.42471	6187	2958	670
9.45097	6183	2933	616
9.47723	6153	2967	676
9.50349	6170	2946	638
9.52975	6159	2978	651
9.55601	6147	2947	652
9.58227	6159	2982	661
9.60853	6167	2929	674
9.63479	6138	2951	671
9.66105	6183	2968	657
9.68731	6150	2967	650
9.71357	6161	2950	679
9.73983	6133	2936	658
9.76609	6151	2966	667
9.79235	6155	2960	669
9.81861	6131	2952	646
9.84487	6159	2922	642
9.87114	6180	2951	655
9.8974	6156	2940	671
9.92366	6133	2960	659
9.94992	6149	2951	650
9.97618	6180	2936	644
10.0024	6152	2950	657
10.0287	6141	2942	635
10.0549	6159	2958	677
10.0812	6144	2934	635
10.1075	6157	2936	632
10.1337	6150	2952	667
10.16	6140	2943	618
10.1863	6163	2942	661
10.2125	6132	2960	608
10.2388	6143	2937	636
10.265	6136	2938	624
10.2913	6140	2937	655
10.3176	6117	2928	629
10.3438	6152	2942	628
10.3701	6169	2932	657
10.3963	6147	2921	648
10.4226	6140	2936	641
10.4489	6164	2933	632
10.4751	6139	2905	640
10.5014	6136	2928	622
10.5276	6184	2928	623
10.5539	6161	2949	628
10.5802	6136	2921	636
10.6064	6145	2916	618
10.6327	6146	2951	632
10.659	6113	2933	625
10.6852	6125	2969	620
10.7115	6139	2922	646
10.7377	6118	2937	625
10.764	6145	2941	636
10.7903	6133	2912	637
10.8165	6119	2922	597
10.8428	6149	2928	627
10.869	6138	2898	612
10.8953	6141	2904	646
10.9215	6134	2918	635
10.9478	6117	2913	637
10.9741	6164	2919	635
11.0003	6121	2897	626
11.0266	6110	2903	649
11.0529	6133	2922	651
11.0791	6114	2943	615
11.1054	6113	2917	606
11.1316	6148	2907	618
11.1579	6128	2926	619
11.1842	6118	2942	620
11.2104	6119	2900	607
11.2367	6098	2917	630
11.2629	6165	2893	598
11.2892	6135	2940	614
11.3155	6087	2919	610
11.3417	6119	2913	578
11.368	6138	2930	615
11.3942	6123	2915	608
11.4205	6148	2925	596
11.4468	6125	2921	607
11.473	6148	2907	606
11.4993	6111	2909	622
11.5256	6118	2926	616
11.5518	6092	2896	614
11.5781	6104	2912	608
11.6043	6124	2922	621
11.6306	6138	2906	593
11.6569	6118	2908	615
11.6831	6119	2926	614
11.7094	6112	2907	608
11.7356	6092	2884	601
11.7619	6111	2905	621
11.7881	6127	2883	600
11.8144	6112	2891	605
11.8407	6099	2903	639
11.8669	6116	2903	619
11.8932	6117	2933	614
11.9194	6094	2902	613
11.9457	6107	2908	601
11.972	6091	2889	566
11.9982	6113	2918	631
12.0245	6096	2915	621
12.0508	6086	2922	598
12.077	6120	2905	634
12.1033	6104	2904	606
12.1295	6091	2899	597
12.1558	6126	2875	607
12.1821	6130	2896	589
12.2083	6103	2894	605
12.2346	6120	2910	599
12.2608	6102	2869	593
12.2871	6126	2899	588
12.3134	6095	2892	599
12.3396	6137	2899	604
12.3659	6104	2924	572
12.3921	6114	2908	594
12.4184	6092	2894	578
12.4447	6105	2908	592
12.4709	6116	2901	641
12.4972	6096	2910	592
12.5235	6101	2894	570
12.5497	6114	2879	598
12.576	6104	2877	618
12.6022	6102	2901	607
12.6285	6105	2887	592
12.6547	6102	2901	590
12.681	6116	2892	596
12.7073	6098	2893	577
12.7335	6107	2869	588
12.7598	6081	2897	576
12.786	6097	2868	598
12.8123	6127	2871	590
12.8386	6071	2874	577
12.8648	6081	2869	574
12.8911	6103	2879	569
12.9174	6111	2898	583
12.9436	6082	2917	582
12.9699	6096	2912	598
12.9961	6108	2893	574
13.0224	6104	2883	573
13.0487	6105	2880	607
13.0749	6073	2884	610
13.1012	6103	2911	588
13.1274	6103	2896	582
13.1537	6082	2870	574
13.18	6108	2878	590
13.2062	6096	2891	563
13.2325	6079	2892	616
13.2587	6119	2884	582
13.285	6091	2908	587
13.3113	6104	2873	598
13.3375	6075	2882	576
13.3638	6075	2898	585
13.3901	6104	2858	584
13.4163	6097	2883	576
13.4426	6112	2878	568
13.4688	6076	2877	577
13.4951	6101	2913	578
13.5213	6101	2882	592
13.5476	6064	2904	589
13.5739	6095	2867	562
13.6001	6066	2879	577
13.6264	6087	2870	573
13.6526	6085	2897	576
13.6789	6108	2875	573
13.7052	6071	2886	563
13.7314	6079	2863	582
13.7577	6088	2869	563
13.784	6100	2866	565
13.8102	6069	2877	583
13.8365	6078	2866	571
13.8627	6105	2858	558
13.889	6107	2897	593
13.9153	6081	2876	574
13.9415	6077	2884	570
13.9678	6081	2895	551
13.994	6125	2865	568
14.0203	6089	2864	603
14.0466	6101	2885	566
14.0728	6083	2897	585
14.0991	6074	2869	567
14.1253	6066	2876	600
14.1516	6089	2859	549
14.1779	6067	2868	557
14.2041	6096	2870	566
14.2304	6098	2867	559
14.2567	6118	2886	568
14.2829	6084	2877	550
14.3092	6081	2895	569
14.3354	6074	2871	564
14.3617	6068	2865	561
14.388	6067	2825	585
14.4142	6042	2850	571
14.4405	6074	2865	576
14.4667	6085	2867	547
14.493	6082	2858	535
14.5192	6097	2877	575
14.5455	6078	2848	545
14.5718	6076	2877	565
14.598	6076	2849	559
14.6243	6096	2879	579
14.6506	6056	2873	563
14.6768	6085	2861	567
14.7031	6085	2878	553
14.7293	6079	2851	560
14.7556	6086	2854	543
14.7819	6059	2872	578
14.8081	6105	2876	553
14.8344	6060	2861	562
14.8606	6058	2869	592
14.8869	6104	2879	569
14.9132	6086	2861	563
14.9394	6051	2872	565
14.9657	6091	2859	550
14.9919	6068	2841	569
15.0182	6085	2853	545
15.0445	6100	2854	581
15.0707	6097	2853	567
15.097	6059	2839	586
15.1232	6090	2842	548
15.1495	6079	2872	546
15.1758	6078	2865	563
15.202	6084	2862	568
15.2283	6083	2862	560
15.2546	6061	2868	563
15.2808	6071	2831	551
15.3071	6061	2826	566
15.3333	6061	2849	553
15.3596	6092	2868	561
15.3858	6083	2854	559
15.4121	6089	2854	546
15.4384	6084	2853	579
15.4646	6083	2843	548
15.4909	6080	2839	547
15.5172	6077	2853	577
15.5434	6058	2878	528
15.5697	6075	2853	544
15.5959	6092	2858	545
15.6222	6090	2848	552
15.6485	6076	2851	538
15.6747	6087	2841	565
15.701	6085	2846	561
15.7272	6086	2850	546
15.7535	6069	2871	539
15.7798	6097	2862	572
15.806	6065	2857	544
15.8323	6078	2856	547
15.8585	6076	2840	558
15.8848	6094	2854	549
15.9111	6076	2862	561
15.9373	6081	2865	531
15.9636	6096	2879	583
15.9898	6077	2832	557
16.0161	6081	2862	544
16.0424	6068	2871	556
16.0686	6080	2846	565
16.0949	6094	2863	568
16.1211	6089	2845	571
16.1474	6086	2842	550
16.1737	6116	2845	555
16.1999	6076	2862	566
16.2262	6097	2843	542
16.2524	6069	2854	543
16.2787	6075	2850	541
16.305	6073	2858	542
16.3312	6080	2856	549
16.3575	6064	2850	558
16.3837	6083	2852	552
16.41	6079	2846	551
16.4363	6097	2876	562
16.4625	6071	2849	539
16.4888	6091	2855	546
16.515	6071	2852	552
16.5413	6105	2850	545
16.5676	6105	2852	557
16.5938	6077	2867	543
16.6201	6082	2858	547
16.6464	6105	2853	541
16.6726	6076	2841	538
16.6989	6078	2833	564
16.7251	6084	2852	556
16.7514	6091	2844	555
16.7777	6087	2827	560
16.8039	6091	2837	558
16.8302	6093	2861	545
16.8564	6082	2840	551
16.8827	6084	2849	550
16.909	6071	2864	546
16.9352	6096	2850	544
16.9615	6080	2860	553
16.9877	6067	2840	518
17.014	6083	2841	541
17.0403	6080	2847	549
17.0665	6066	2854	524
17.0928	6092	2862	566
17.1191	6072	2858	553
17.1453	6078	2834	562
17.1716	6082	2847	548
17.1978	6084	2847	557
17.2241	6088	2858	560
17.2504	6103	2849	532
17.2766	6098	2825	567
17.3029	6093	2853	517
17.3291	6112	2859	535
17.3554	6107	2852	528
17.3817	6106	2843	546
17.4079	6082	2851	568
17.4342	6095	2836	535
17.4604	6066	2848	534
17.4867	6090	2863	551
17.513	6112	2853	559
17.5392	6102	2872	558
17.5655	6129	2877	594
17.5917	6116	2852	552
17.618	6122	2839	573
17.6443	6145	2890	571
17.6705	6168	2883	569
17.6968	6208	2911	566
17.723	6203	2910	570
17.7493	6209	2900	577
17.7756	6254	2976	592
17.8018	6291	2958	616
17.8281	6381	2988	646
17.8543	6434	3016	652
17.8806	6487	3033	683
17.9069	6526	3072	700
17.9331	6607	3049	680
17.9594	6483	3060	692
17.9856	6367	3013	713
18.0119	6274	2952	622
18.0382	6243	2943	628
18.0644	6145	2884	586
18.0907	6136	2863	592
18.1169	6129	2864	579
18.1432	6124	2855	556
18.1695	6077	2852	561
18.1957	6087	2860	553
18.222	6092	2837	535
18.2482	6097	2841	562
18.2745	6095	2849	577
18.3008	6072	2830	539
18.327	6095	2830	536
18.3533	6073	2833	531
18.3795	6057	2841	547
18.4058	6061	2840	513
18.4321	6055	2835	534
18.4583	6050	2835	531
18.4846	6071	2835	534
18.5109	6068	2862	542
18.5371	6074	2845	528
18.5634	6061	2817	514
18.5896	6056	2823	547
18.6159	6068	2842	529
18.6422	6061	2830	548
18.6684	6058	2831	546
18.6947	6066	2825	539
18.7209	6071	2839	519
18.7472	6039	2834	528
18.7735	6067	2825	526
18.7997	6068	2824	549
18.826	6072	2823	516
18.8522	6053	2827	525
18.8785	6081	2838	539
18.9048	6042	2832	545
18.931	6058	2827	518
18.9573	6071	2821	543
18.9836	6052	2838	505
19.0098	6050	2824	529
19.0361	6066	2821	533
19.0623	6054	2832	529
19.0886	6076	2807	525
19.1149	6063	2816	543
19.1411	6069	2823	529
19.1674	6054	2816	546
19.1936	6067	2838	536
19.2199	6054	2824	532
19.2462	6079	2840	544
19.2724	6047	2842	534
19.2987	6055	2826	516
19.3249	6067	2813	528
19.3512	6065	2802	526
19.3775	6061	2825	539
19.4037	6055	2835	509
19.43	6061	2817	514
19.4562	6059	2806	510
19.4825	6048	2825	530
19.5088	6047	2819	531
19.535	6057	2839	518
19.5613	6077	2845	524
19.5875	6051	2831	535
19.6138	6060	2831	524
19.6401	6052	2818	533
19.6663	6077	2812	537
19.6926	6052	2822	564
19.7188	6070	2829	519
19.7451	6070	2809	526
19.7714	6029	2822	512
19.7976	6039	2834	525
19.8239	6051	2821	516
19.8501	6052	2817	525
19.8764	6051	2824	534
19.9027	6071	2808	513
19.9289	6067	2840	521
19.9552	6077	2800	514
19.9814	6065	2829	522
20.0077	6073	2812	516
20.034	6065	2813	509
20.0602	6071	2828	522
20.0865	6072	2823	505
20.1127	6049	2839	536
20.139	6049	2827	529
20.1653	6071	2849	526
20.1915	6060	2828	538
20.2178	6049	2834	510
20.2441	6045	2822	512
20.2703	6069	2816	518
20.2966	6074	2841	519
20.3228	6081	2827	525
20.3491	6071	2825	529
20.3754	6067	2819	516
20.4016	6057	2817	515
20.4279	6068	2834	536
20.4541	6046	2834	551
20.4804	6064	2834	545
20.5067	6056	2810	520
20.5329	6094	2835	546
20.5592	6081	2812	530
20.5854	6065	2817	516
20.6117	6078	2837	516
20.638	6084	2840	525
20.6642	6059	2815	541
20.6905	6062	2830	538
20.7167	6073	2829	516
20.743	6076	2817	530
20.7693	6074	2830	509
20.7955	6072	2835	519
20.8218	6072	2824	529
20.8481	6074	2825	502
20.8743	6075	2820	547
20.9006	6065	2825	543
20.9268	6086	2821	513
20.9531	6070	2829	536
20.9794	6056	2825	541
21.0056	6073	2818	527
21.0319	6095	2824	550
21.0581	6080	2814	545
21.0844	6072	2845	537
21.1106	6074	2816	537
21.1369	6051	2824	552
21.1632	6098	2849	524
21.1894	6094	2853	524
21.2157	6064	2830	513
21.242	6049	2828	519
21.2682	6072	2836	523
21.2945	6099	2826	542
21.3207	6105	2829	524
21.347	6098	2830	543
21.3733	6082	2821	527
21.3995	6069	2820	521
21.4258	6103	2830	517
21.452	6091	2819	517
21.4783	6075	2836	527
21.5046	6067	2852	534
21.5308	6068	2829	543
21.5571	6071	2830	516
21.5833	6067	2837	536
21.6096	6101	2840	519
21.6359	6069	2839	542
21.6621	6084	2822	547
21.6884	6100	2813	526
21.7146	6102	2819	540
21.7409	6104	2833	526
21.7672	6084	2830	518
21.7934	6094	2818	548
21.8197	6096	2835	545
21.8459	6085	2848	540
21.8722	6077	2810	531
21.8985	6097	2846	522
21.9247	6096	2831	550
21.951	6082	2849	550
21.9773	6115	2833	526
22.0035	6096	2852	527
22.0298	6108	2826	543
22.056	6102	2826	533
22.0823	6081	2847	540
22.1086	6099	2843	521
22.1348	6124	2827	543
22.1611	6098	2841	552
22.1873	6107	2837	529
22.2136	6120	2827	523
22.2399	6105	2844	545
22.2661	6099	2828	553
22.2924	6105	2835	546
22.3186	6116	2812	558
22.3449	6115	2842	554
22.3712	6132	2834	530
22.3974	6136	2846	554
22.4237	6135	2845	539
22.4499	6123	2833	550
22.4762	6128	2869	556
22.5025	6102	2849	519
22.5287	6130	2834	534
22.555	6117	2846	559
22.5812	6115	2852	557
22.6075	6139	2842	538
22.6338	6138	2844	559
22.66	6165	2861	537
22.6863	6145	2853	533
22.7126	6165	2850	534
22.7388	6141	2861	550
22.7651	6142	2881	550
22.7913	6143	2876	563
22.8176	6164	2880	547
22.8438	6168	2849	552
22.8701	6156	2842	564
22.8964	6174	2856	529
22.9226	6178	2867	561
22.9489	6158	2882	562
22.9751	6156	2851	535
23.0014	6158	2867	568
23.0277	6155	2881	527
23.0539	6208	2870	582
23.0802	6179	2858	568
23.1065	6129	2872	549
23.1327	6198	2866	550
23.159	6204	2895	565
23.1852	6207	2889	597
23.2115	6185	2849	565
23.2378	6217	2864	567
23.264	6190	2882	551
23.2903	6198	2874	559
23.3165	6212	2876	553
23.3428	6195	2897	571
23.3691	6215	2898	579
23.3953	6211	2874	574
23.4216	6225	2891	544
23.4478	6223	2880	598
23.4741	6274	2883	592
23.5004	6254	2881	599
23.5266	6229	2889	589
23.5529	6250	2908	592
23.5791	6272	2900	587
23.6054	6256	2917	599
23.6317	6277	2904	571
23.6579	6253	2896	598
23.6842	6279	2918	611
23.7105	6253	2907	607
23.7367	6339	2908	608
23.763	6297	2905	597
23.7892	6338	2925	612
23.8155	6303	2931	602
23.8418	6335	2921	632
23.868	6362	2914	603
23.8943	6359	2926	607
23.9205	6349	2927	607
23.9468	6363	2953	641
23.9731	6374	2958	627
23.9993	6417	2943	622
24.0256	6481	2944	639
24.0518	6441	2948	625
24.0781	6479	2988	633
24.1044	6484	2964	671
24.1306	6432	2967	706
24.1569	6458	2967	643
24.1831	6490	2981	649
24.2094	6436	2976	656
24.2357	6473	3000	672
24.2619	6446	2987	660
24.2882	6475	3000	664
24.3144	6475	3001	671
24.3407	6497	3010	666
24.367	6528	3019	671
24.3932	6555	2972	712
24.4195	6543	3027	710
24.4457	6577	3030	669
24.472	6554	3013	685
24.4983	6602	3053	722
24.5245	6605	3024	721
24.5508	6625	3048	686
24.577	6661	3066	723
24.6033	6706	3092	707
24.6296	6725	3109	730
24.6558	6677	3100	750
24.6821	6735	3102	772
24.7083	6748	3097	782
24.7346	6822	3128	809
24.7609	6792	3132	783
24.7871	6807	3145	796
24.8134	6851	3156	800
24.8396	6912	3228	792
24.8659	6886	3151	832
24.8922	6947	3206	827
24.9184	6921	3217	831
24.9447	7003	3236	840
24.971	7074	3248	881
24.9972	7022	3298	813
25.0235	7112	3292	889
25.0497	7132	3324	904
25.076	7186	3336	956
25.1023	7254	3327	894
25.1285	7308	3411	974
25.1548	7248	3420	959
25.181	7337	3403	979
25.2073	7360	3451	1047
25.2336	7450	3465	1020
25.2598	7423	3500	1044
25.2861	7524	3492	1030
25.3123	7627	3532	1093
25.3386	7622	3529	1109
25.3649	7638	3606	1073
25.3911	7788	3547	1100
25.4174	7921	3673	1094
25.4437	7870	3672	1173
25.4699	7944	3647	1247
25.4962	7999	3695	1200
25.5224	8060	3695	1233
25.5487	8057	3805	1196
25.575	8123	3726	1347
25.6012	8243	3797	1269
25.6275	8312	3827	1359
25.6537	8420	3866	1301
25.68	8414	3928	1335
25.7063	8518	3867	1325
25.7325	8530	3933	1430
25.7588	8676	3992	1416
25.785	8678	4076	1429
25.8113	8809	4083	1506
25.8376	8930	4148	1591
25.8638	9016	4174	1569
25.8901	9124	4197	1634
25.9163	9283	4252	1594
25.9426	9392	4399	1734
25.9689	9799	4502	1717
25.9951	9878	4627	1856
26.0214	10437	4719	1989
26.0476	10712	4945	2080
26.0739	11230	5184	2278
26.1002	11929	5402	2470
26.1264	12720	5706	2698
26.1527	13290	6125	3071
26.1789	14167	6398	3326
26.2052	14728	6661	3678
26.2315	15067	6875	3865
26.2577	14740	7038	3936
26.284	14018	6679	3841
26.3102	12870	6300	3573
26.3365	11721	5621	3079
26.3628	10614	5150	2548
26.389	9612	4713	2222
26.4153	9002	4293	1787
26.4415	8527	4062	1596
26.4678	8094	3813	1413
26.4941	7838	3778	1236
26.5203	7701	3584	1206
26.5466	7542	3514	1079
26.5728	7363	3457	1054
26.5991	7330	3426	1008
26.6254	7189	3350	971
26.6516	7085	3338	928
26.6779	6987	3262	939
26.7041	6953	3283	859
26.7304	6907	3252	864
26.7567	6825	3162	854
26.7829	6800	3159	821
26.8092	6783	3155	828
26.8355	6736	3126	795
26.8617	6680	3144	761
26.888	6649	3101	743
26.9142	6641	3093	748
26.9405	6614	3093	715
26.9668	6563	3089	720
26.993	6532	3045	703
27.0193	6549	3093	726
27.0455	6568	3048	723
27.0718	6472	3033	658
27.0981	6455	3039	700
27.1243	6448	3011	685
27.1506	6436	3009	708
27.1768	6385	2973	657
27.2031	6391	2987	667
27.2294	6377	2975	654
27.2556	6321	2958	659
27.2819	6320	2961	652
27.3082	6309	2968	640
27.3344	6323	2974	619
27.3607	6325	2941	630
27.3869	6279	2939	599
27.4132	6275	2925	621
27.4395	6272	2931	629
27.4657	6261	2921	597
27.492	6260	2923	612
27.5182	6252	2922	600
27.5445	6252	2907	609
27.5708	6237	2939	591
27.597	6252	2904	607
27.6233	6260	2873	562
27.6495	6172	2865	591
27.6758	6206	2902	588
27.702	6229	2890	582
27.7283	6194	2888	587
27.7546	6176	2894	581
27.7808	6185	2883	590
27.8071	6150	2882	575
27.8334	6187	2897	576
27.8596	6181	2869	570
27.8859	6161	2865	566
27.9121	6127	2875	588
27.9384	6129	2855	584
27.9647	6163	2898	563
27.9909	6135	2841	563
28.0172	6135	2829	565
28.0434	6132	2851	537
28.0697	6130	2864	539
28.096	6123	2870	562
28.1222	6115	2862	546
28.1485	6137	2845	539
28.1747	6118	2828	535
28.201	6115	2852	571
28.2273	6108	2871	526
28.2535	6097	2831	539
28.2798	6132	2874	546
28.306	6122	2843	560
28.3323	6086	2843	527
28.3586	6112	2854	522
28.3848	6123	2833	543
28.4111	6106	2842	542
28.4373	6090	2865	551
28.4636	6056	2835	553
28.4899	6093	2818	530
28.5161	6102	2830	530
28.5424	6105	2840	550
28.5687	6099	2860	531
28.5949	6097	2843	544
28.6212	6081	2850	543
28.6474	6088	2815	535
28.6737	6116	2822	537
28.7	6075	2834	547
28.7262	6124	2859	532
28.7525	6106	2862	534
28.7787	6118	2836	548
28.805	6107	2830	548
28.8313	6086	2857	558
28.8575	6068	2831	552
28.8838	6094	2817	528
28.91	6110	2822	542
28.9363	6095	2826	529
28.9626	6116	2840	557
28.9888	6111	2830	527
29.0151	6048	2831	555
29.0413	6066	2826	512
29.0676	6091	2816	529
29.0939	6071	2799	531
29.1201	6078	2833	522
29.1464	6048	2827	504
29.1727	6063	2829	513
29.1989	6066	2795	514
29.2252	6079	2803	539
29.2514	6072	2820	520
29.2777	6056	2824	530
29.304	6067	2811	523
29.3302	6084	2841	517
29.3565	6077	2813	528
29.3827	6057	2827	515
29.409	6074	2822	510
29.4352	6059	2833	534
29.4615	6071	2828	527
29.4878	6062	2806	506
29.514	6066	2826	529
29.5403	6088	2812	526
29.5665	6057	2815	534
29.5928	6075	2825	512
29.6191	6070	2807	529
29.6453	6074	2814	534
29.6716	6063	2825	520
29.6979	6067	2817	522
29.7241	6065	2811	545
29.7504	6082	2825	538
29.7766	6069	2819	528
29.8029	6074	2813	529
29.8292	6095	2855	527
29.8554	6103	2822	531
29.8817	6066	2828	537
29.9079	6085	2843	573
29.9342	6094	2829	562
29.9605	6084	2823	549
29.9867	6092	2832	555
30.013	6107	2845	540
30.0392	6092	2821	545
30.0655	6152	2861	557
30.0918	6134	2851	546
30.118	6137	2871	551
30.1443	6123	2854	548
30.1705	6140	2867	541
30.1968	6107	2854	520
30.2231	6122	2830	538
30.2493	6067	2815	520
30.2756	6067	2801	530
30.3019	6059	2819	515
30.3281	6043	2813	536
30.3544	6060	2809	496
30.3806	6065	2811	510
30.4069	6034	2804	513
30.4332	6077	2825	530
30.4594	6041	2792	505
30.4857	6037	2821	513
30.5119	6030	2784	518
30.5382	6049	2818	508
30.5645	6053	2782	514
30.5907	6055	2795	497
30.617	6057	2806	512
30.6432	6047	2798	506
30.6695	6045	2792	514
30.6958	6054	2811	502
30.722	6036	2801	512
30.7483	6055	2795	510
30.7745	6059	2809	528
30.8008	6076	2806	508
30.8271	6048	2798	500
30.8533	6048	2800	513
30.8796	6075	2793	505
30.9058	6041	2805	527
30.9321	6044	2800	496
30.9584	6052	2802	518
30.9846	6090	2791	530
31.0109	6085	2806	548
31.0372	6091	2840	629
31.0634	6094	2842	652
31.0897	6077	2855	572
31.1159	6077	2834	590
31.1422	6072	2865	582
31.1684	6073	2821	540
31.1947	6092	2841	532
31.221	6085	2845	548
31.2472	6085	2819	530
31.2735	6070	2841	535
31.2997	6079	2814	531
31.326	6083	2834	520
31.3523	6088	2843	525
31.3785	6046	2803	513
31.4048	6077	2835	535
31.431	6087	2823	525
31.4573	6065	2814	501
31.4836	6051	2842	516
31.5098	6071	2815	528
31.5361	6092	2820	509
31.5624	6080	2811	512
31.5886	6080	2830	539
31.6149	6094	2812	590
31.6411	6069	2806	534
31.6674	6050	2813	531
31.6937	6040	2786	546
31.7199	6071	2789	508
31.7462	6058	2789	495
31.7724	6032	2776	522
31.7987	6037	2792	479
31.825	6049	2781	498
31.8512	6051	2788	501
31.8775	6041	2785	517
31.9037	6070	2803	494
31.93	6041	2793	504
31.9563	6042	2775	499
31.9825	6006	2794	492
32.0088	6042	2791	494
32.035	6048	2785	476
32.0613	6050	2802	484
32.0876	6045	2797	488
32.1138	6041	2798	489
32.1401	6067	2814	498
32.1664	6030	2789	493
32.1926	6047	2777	491
32.2189	6047	2802	515
32.2451	6027	2780	499
32.2714	6052	2790	499
32.2976	6034	2767	494
32.3239	6069	2784	482
32.3502	6056	2789	505
32.3764	6039	2800	497
32.4027	6047	2787	511
32.429	6041	2791	494
32.4552	6036	2792	480
32.4815	6058	2785	478
32.5077	6046	2804	500
32.534	6046	2796	492
32.5603	6045	2784	495
32.5865	6041	2788	488
32.6128	6023	2784	495
32.639	6052	2806	494
32.6653	6036	2793	478
32.6916	6050	2785	493
32.7178	6036	2776	498
32.7441	6039	2779	475
32.7703	6031	2788	487
32.7966	6030	2782	481
32.8229	6052	2787	483
32.8491	6034	2789	510
32.8754	6039	2801	483
32.9016	6029	2772	503
32.9279	6050	2784	499
32.9542	6016	2802	477
32.9804	6041	2766	502
33.0067	6044	2790	490
33.0329	6036	2789	481
33.0592	6052	2798	495
33.0855	6041	2785	491
33.1117	6038	2792	479
33.138	6015	2792	514
33.1643	6038	2775	487
33.1905	6045	2786	497
33.2168	6046	2785	498
33.243	6037	2796	492
33.2693	6023	2775	475
33.2955	6045	2773	483
33.3218	6051	2801	504
33.3481	6058	2786	485
33.3743	6040	2777	489
33.4006	6053	2776	493
33.4269	6038	2795	479
33.4531	6043	2790	505
33.4794	6032	2788	487
33.5056	6048	2789	494
33.5319	6040	2798	489
33.5582	6055	2777	482
33.5844	6047	2785	504
33.6107	6042	2786	497
33.6369	6057	2788	497
33.6632	6049	2794	486
33.6895	6063	2790	490
33.7157	6042	2803	495
33.742	6043	2786	484
33.7683	6035	2778	505
33.7945	6052	2795	503
33.8208	6035	2796	497
33.847	6039	2801	493
33.8733	6036	2792	495
33.8995	6052	2827	511
33.9258	6050	2821	519
33.9521	6088	2801	535
33.9783	6055	2798	525
34.0046	6057	2837	520
34.0309	6051	2793	495
34.0571	6057	2794	512
34.0834	6037	2796	497
34.1096	6046	2783	505
34.1359	6061	2791	510
34.1621	6047	2768	525
34.1884	6071	2808	501
34.2147	6055	2785	505
34.2409	6060	2787	517
34.2672	6049	2809	506
34.2935	6052	2780	487
34.3197	6028	2769	489
34.346	6050	2788	499
34.3722	6034	2786	499
34.3985	6064	2792	511
34.4248	6053	2802	499
34.451	6066	2783	498
34.4773	6047	2777	493
34.5035	6063	2788	497
34.5298	6047	2787	517
34.5561	6050	2790	507
34.5823	6043	2797	505
34.6086	6052	2806	495
34.6349	6030	2792	491
34.6611	6048	2781	493
34.6874	6030	2797	506
34.7136	6043	2791	496
34.7399	6052	2785	487
34.7662	6057	2779	506
34.7924	6054	2781	503
34.8187	6060	2801	493
34.8449	6029	2779	493
34.8712	6060	2798	501
34.8974	6055	2782	505
34.9237	6062	2814	488
34.95	6026	2790	514
34.9762	6061	2797	509
35.0025	6034	2790	500
35.0288	6043	2802	498
35.055	6039	2785	498
35.0813	6039	2789	496
35.1075	6041	2788	492
35.1338	6059	2796	505
35.1601	6030	2810	496
35.1863	6070	2795	510
35.2126	6033	2809	503
35.2388	6040	2810	523
35.2651	6054	2792	492
35.2914	6048	2798	496
35.3176	6049	2805	496
35.3439	6058	2792	487
35.3701	6034	2789	527
35.3964	6060	2798	518
35.4227	6048	2796	491
35.4489	6048	2791	510
35.4752	6041	2797	505
35.5014	6058	2801	513
35.5277	6049	2794	494
35.554	6040	2809	527
35.5802	6053	2817	508
35.6065	6046	2787	524
35.6328	6075	2809	515
35.659	6048	2805	535
35.6853	6042	2813	505
35.7115	6030	2790	510
35.7378	6038	2810	522
35.764	6031	2810	538
35.7903	6044	2820	532
35.8166	6064	2805	518
35.8428	6052	2811	518
35.8691	6059	2813	545
35.8954	6053	2802	537
35.9216	6062	2800	524
35.9479	6071	2799	544
35.9741	6068	2817	565
36.0004	6063	2809	555
36.0266	6057	2799	573
36.0529	6022	2815	572
36.0792	6082	2813	577
36.1054	6082	2798	577
36.1317	6038	2804	552
36.158	6048	2817	602
36.1842	6048	2811	571
36.2105	6075	2804	608
36.2367	6083	2816	593
36.263	6064	2838	590
36.2893	6081	2826	614
36.3155	6064	2834	593
36.3418	6051	2823	620
36.368	6058	2837	617
36.3943	6057	2819	599
36.4206	6057	2830	604
36.4468	6067	2869	626
36.4731	6067	2843	599
36.4993	6103	2851	604
36.5256	6059	2843	649
36.5519	6089	2841	610
36.5781	6091	2827	587
36.6044	6092	2847	591
36.6307	6056	2816	577
36.6569	6058	2831	575
36.6832	6058	2824	558
36.7094	6051	2820	597
36.7357	6065	2825	576
36.7619	6052	2821	552
36.7882	6051	2829	588
36.8145	6041	2812	550
36.8407	6073	2805	553
36.867	6053	2823	541
36.8933	6082	2833	523
36.9195	6050	2796	554
36.9458	6016	2816	543
36.972	6049	2829	540
36.9983	6065	2825	532
37.0245	6058	2808	532
37.0508	6065	2819	539
37.0771	6066	2821	532
37.1033	6054	2794	533
37.1296	6066	2806	511
37.1559	6072	2833	535
37.1821	6038	2824	546
37.2084	6052	2813	517
37.2346	6066	2820	516
37.2609	6057	2820	524
37.2872	6065	2823	514
37.3134	6054	2818	525
37.3397	6054	2829	514
37.3659	6047	2799	520
37.3922	6051	2818	498
37.4185	6080	2811	515
37.4447	6054	2801	526
37.471	6052	2823	490
37.4973	6093	2806	512
37.5235	6041	2792	510
37.5498	6060	2807	539
37.576	6054	2807	527
37.6023	6058	2822	514
37.6285	6053	2806	529
37.6548	6054	2817	510
37.6811	6057	2793	528
37.7073	6067	2802	505
37.7336	6058	2808	507
37.7599	6050	2811	514
37.7861	6038	2807	518
37.8124	6042	2790	529
37.8386	6045	2810	493
37.8649	6042	2807	502
37.8912	6050	2797	498
37.9174	6030	2784	493
37.9437	6047	2803	513
37.9699	6034	2802	500
37.9962	6063	2808	512
38.0225	6066	2798	515
38.0487	6053	2798	489
38.075	6057	2785	514
38.1012	6035	2805	501
38.1275	6062	2800	491
38.1538	6051	2783	505
38.18	6035	2823	511
38.2063	6068	2792	496
38.2325	6056	2798	509
38.2588	6042	2802	507
38.2851	6071	2803	505
38.3113	6042	2788	499
38.3376	6061	2808	501
38.3638	6038	2795	507
38.3901	6044	2811	494
38.4164	6067	2785	498
38.4426	6054	2786	495
38.4689	6078	2810	489
38.4952	6063	2811	515
38.5214	6047	2789	506
38.5477	6052	2799	510
38.5739	6040	2799	476
38.6002	6059	2796	485
38.6264	6046	2777	504
38.6527	6053	2810	493
38.679	6054	2798	498
38.7052	6044	2812	484
38.7315	6059	2812	500
38.7578	6047	2789	503
38.784	6047	2795	496
38.8103	6066	2811	495
38.8365	6046	2799	497
38.8628	6055	2808	507
38.8891	6047	2811	492
38.9153	6056	2790	480
38.9416	6068	2786	513
38.9678	6034	2798	491
38.9941	6063	2780	527
39.0204	6071	2811	520
39.0466	6084	2820	521
39.0729	6079	2809	527
39.0991	6076	2812	534
39.1254	6069	2829	523
39.1517	6031	2815	498
39.1779	6088	2813	516
39.2042	6067	2812	507
39.2304	6057	2809	505
39.2567	6038	2801	502
39.283	6049	2809	479
39.3092	6054	2814	500
39.3355	6044	2805	495
39.3618	6050	2802	513
39.388	6065	2794	508
39.4143	6042	2813	489
39.4405	6044	2789	494
39.4668	6047	2816	498
39.493	6037	2800	513
39.5193	6070	2814	495
39.5456	6057	2806	514
39.5718	6056	2794	489
39.5981	6084	2797	504
39.6243	6058	2788	498
39.6506	6063	2805	487
39.6769	6076	2804	506
39.7031	6047	2803	486
39.7294	6048	2807	484
39.7557	6058	2817	501
39.7819	6056	2787	501
39.8082	6044	2805	514
39.8344	6032	2814	508
39.8607	6055	2801	503
39.887	6048	2821	506
39.9132	6073	2799	486
39.9395	6070	2791	502
39.9657	6070	2791	513
39.992	6090	2811	492
40.0183	6073	2790	486
40.0445	6054	2792	500
40.0708	6044	2797	504
40.097	6074	2812	501
40.1233	6065	2809	500
40.1496	6074	2788	499
40.1758	6074	2817	518
40.2021	6064	2793	508
40.2283	6065	2808	520
40.2546	6065	2825	506
40.2809	6082	2794	499
40.3071	6080	2804	501
40.3334	6059	2814	505
40.3597	6061	2822	510
40.3859	6033	2807	506
40.4122	6060	2802	511
40.4384	6063	2802	517
40.4647	6066	2800	521
40.4909	6088	2828	509
40.5172	6084	2804	532
40.5435	6072	2818	499
40.5697	6046	2817	526
40.596	6081	2795	508
40.6223	6076	2817	520
40.6485	6072	2825	508
40.6748	6048	2815	496
40.701	6078	2820	510
40.7273	6044	2819	504
40.7535	6060	2809	526
40.7798	6072	2828	511
40.8061	6064	2798	509
40.8323	6093	2810	503
40.8586	6051	2814	514
40.8849	6070	2809	507
40.9111	6067	2796	528
40.9374	6065	2819	504
40.9636	6092	2810	521
40.9899	6052	2812	524
41.0162	6092	2802	521
41.0424	6104	2800	554
41.0687	6054	2809	502
41.0949	6079	2803	528
41.1212	6065	2829	513
41.1475	6077	2816	518
41.1737	6044	2811	495
41.2	6072	2812	509
41.2263	6085	2822	518
41.2525	6063	2821	510
41.2788	6058	2817	517
41.305	6071	2826	515
41.3313	6067	2800	533
41.3576	6075	2817	509
41.3838	6082	2798	530
41.4101	6086	2812	524
41.4363	6073	2806	531
41.4626	6079	2831	523
41.4888	6082	2827	529
41.5151	6069	2806	530
41.5414	6084	2829	522
41.5676	6081	2820	533
41.5939	6095	2842	521
41.6202	6096	2820	543
41.6464	6068	2832	560
41.6727	6082	2850	550
41.6989	6089	2828	549
41.7252	6100	2831	548
41.7515	6103	2845	588
41.7777	6081	2859	546
41.804	6113	2885	559
41.8302	6118	2866	562
41.8565	6128	2876	584
41.8828	6134	2852	564
41.909	6110	2864	546
41.9353	6089	2839	601
41.9615	6118	2841	577
41.9878	6109	2854	588
42.0141	6133	2845	577
42.0403	6132	2844	588
42.0666	6115	2850	565
42.0928	6147	2844	562
42.1191	6094	2876	572
42.1454	6121	2854	565
42.1716	6144	2853	583
42.1979	6117	2852	602
42.2242	6126	2877	593
42.2504	6137	2887	596
42.2767	6143	2869	622
42.3029	6136	2859	603
42.3292	6172	2888	595
42.3554	6165	2888	628
42.3817	6159	2909	619
42.408	6164	2884	609
42.4342	6184	2880	633
42.4605	6176	2915	617
42.4868	6190	2919	648
42.513	6192	2908	613
42.5393	6216	2917	642
42.5655	6201	2906	667
42.5918	6218	2933	661
42.6181	6231	2911	663
42.6443	6238	2954	683
42.6706	6254	2931	676
42.6968	6285	2967	720
42.7231	6297	2989	724
42.7494	6341	2958	720
42.7756	6332	2976	777
42.8019	6403	2994	771
42.8281	6409	3029	771
42.8544	6418	2991	775
42.8807	6453	3080	845
42.9069	6509	3041	836
42.9332	6559	3095	863
42.9594	6593	3121	938
42.9857	6646	3153	999
43.012	6685	3216	1046
43.0382	6779	3331	1098
43.0645	6876	3506	1158
43.0907	6892	3710	1209
43.117	6966	4064	1487
43.1433	7001	4710	1566
43.1695	7103	5436	1920
43.1958	7146	5801	2212
43.2221	7086	5155	2021
43.2483	7166	4617	1800
43.2746	6983	4515	1757
43.3008	6972	4626	1739
43.3271	6986	4302	1665
43.3533	6885	3745	1442
43.3796	6829	3474	1287
43.4059	6722	3305	1134
43.4321	6661	3222	1057
43.4584	6653	3156	1042
43.4847	6586	3129	939
43.5109	6563	3095	939
43.5372	6513	3017	815
43.5634	6413	3015	860
43.5897	6414	3013	795
43.616	6434	2973	753
43.6422	6324	2952	744
43.6685	6349	2952	728
43.6947	6283	2949	732
43.721	6331	2919	656
43.7473	6235	2930	682
43.7735	6249	2910	673
43.7998	6233	2903	646
43.826	6207	2914	647
43.8523	6171	2906	628
43.8786	6178	2890	651
43.9048	6189	2909	585
43.9311	6184	2880	628
43.9573	6129	2908	599
43.9836	6176	2871	604
44.0099	6161	2886	567
44.0361	6139	2875	580
44.0624	6138	2873	575
44.0887	6167	2867	566
44.1149	6159	2871	595
44.1412	6158	2864	586
44.1674	6133	2869	588
44.1937	6154	2861	583
44.2199	6138	2853	562
44.2462	6143	2882	583
44.2725	6106	2852	567
44.2987	6107	2857	566
44.325	6121	2864	576
44.3513	6120	2881	594
44.3775	6105	2863	580
44.4038	6116	2858	554
44.43	6113	2852	548
44.4563	6106	2837	577
44.4826	6123	2869	538
44.5088	6084	2863	556
44.5351	6089	2826	581
44.5613	6098	2869	569
44.5876	6084	2845	545
44.6139	6084	2852	541
44.6401	6080	2852	542
44.6664	6103	2835	554
44.6926	6099	2862	556
44.7189	6112	2839	535
44.7452	6089	2850	526
44.7714	6115	2846	549
44.7977	6088	2835	532
44.8239	6089	2823	541
44.8502	6073	2845	512
44.8765	6084	2853	538
44.9027	6099	2847	526
44.929	6084	2859	537
44.9552	6085	2840	533
44.9815	6085	2834	528
45.0078	6085	2813	540
45.034	6087	2845	524
45.0603	6088	2822	517
45.0866	6072	2820	530
45.1128	6066	2833	525
45.1391	6081	2836	515
45.1653	6065	2838	532
45.1916	6073	2842	540
45.2178	6091	2819	519
45.2441	6075	2829	518
45.2704	6077	2837	512
45.2966	6070	2825	545
45.3229	6083	2841	518
45.3492	6051	2818	516
45.3754	6087	2852	531
45.4017	6077	2826	522
45.4279	6098	2836	526
45.4542	6080	2839	518
45.4805	6071	2841	525
45.5067	6088	2848	521
45.533	6041	2825	520
45.5592	6042	2868	528
45.5855	6066	2836	522
45.6118	6078	2838	529
45.638	6058	2825	521
45.6643	6088	2820	529
45.6905	6057	2821	523
45.7168	6064	2820	513
45.7431	6057	2809	510
45.7693	6042	2832	491
45.7956	6074	2821	512
45.8218	6052	2824	505
45.8481	6048	2823	521
45.8744	6055	2819	528
45.9006	6051	2820	500
45.9269	6053	2822	504
45.9532	6070	2838	504
45.9794	6032	2822	522
46.0057	6068	2829	507
46.0319	6054	2813	516
46.0582	6052	2836	496
46.0844	6051	2835	518
46.1107	6062	2833	514
46.137	6066	2809	496
46.1632	6050	2812	521
46.1895	6049	2834	512
46.2157	6057	2818	512
46.242	6052	2820	506
46.2683	6063	2822	502
46.2945	6054	2834	497
46.3208	6058	2806	501
46.3471	6072	2820	495
46.3733	6040	2820	511
46.3996	6075	2825	501
46.4258	6093	2821	503
46.4521	6047	2812	504
46.4784	6069	2828	515
46.5046	6063	2820	513
46.5309	6058	2822	494
46.5571	6070	2822	499
46.5834	6028	2830	512
46.6097	6067	2801	484
46.6359	6037	2828	502
46.6622	6044	2827	505
46.6885	6055	2814	506
46.7147	6047	2802	487
46.741	6037	2814	502
46.7672	6038	2822	509
46.7935	6050	2812	501
46.8197	6049	2829	499
46.846	6043	2800	494
46.8723	6050	2821	527
46.8985	6052	2804	521
46.9248	6056	2809	517
46.9511	6053	2813	485
46.9773	6076	2807	482
47.0036	6063	2807	487
47.0298	6062	2823	483
47.0561	6058	2817	503
47.0823	6070	2813	496
47.1086	6037	2821	516
47.1349	6058	2817	482
47.1611	6047	2819	498
47.1874	6037	2807	507
47.2137	6053	2797	509
47.2399	6033	2806	512
47.2662	6051	2823	500
47.2924	6047	2810	530
47.3187	6057	2811	524
47.345	6036	2814	505
47.3712	6037	2805	502
47.3975	6059	2825	516
47.4237	6041	2821	508
47.45	6060	2817	491
47.4763	6035	2805	526
47.5025	6061	2805	495
47.5288	6044	2804	499
47.555	6052	2821	497
47.5813	6073	2824	500
47.6076	6039	2821	486
47.6338	6043	2835	510
47.6601	6049	2803	515
47.6863	6037	2801	488
47.7126	6064	2821	499
47.7389	6046	2813	511
47.7651	6062	2830	504
47.7914	6042	2797	507
47.8177	6067	2822	495
47.8439	6049	2801	508
47.8702	6044	2819	510
47.8964	6038	2809	497
47.9227	6042	2840	512
47.949	6033	2817	500
47.9752	6041	2816	505
48.0015	6048	2824	498
48.0277	6039	2810	518
48.054	6062	2825	505
48.0802	6061	2810	503
48.1065	6055	2812	505
48.1328	6049	2825	512
48.159	6049	2823	485
48.1853	6048	2826	501
48.2116	6056	2835	521
48.2378	6074	2832	524
48.2641	6022	2806	512
48.2903	6062	2811	493
48.3166	6044	2828	516
48.3429	6050	2830	504
48.3691	6047	2832	498
48.3954	6052	2828	519
48.4216	6028	2818	501
48.4479	6037	2810	497
48.4742	6056	2807	510
48.5004	6055	2809	510
48.5267	6049	2849	515
48.5529	6043	2809	516
48.5792	6049	2816	499
48.6055	6037	2813	507
48.6317	6054	2836	509
48.658	6050	2813	514
48.6842	6069	2803	522
48.7105	6072	2808	509
48.7368	6080	2810	504
48.763	6076	2855	517
48.7893	6051	2812	529
48.8156	6056	2844	502
48.8418	6072	2822	506
48.8681	6054	2825	544
48.8943	6053	2837	508
48.9206	6039	2838	515
48.9468	6057	2847	505
48.9731	6052	2822	539
48.9994	6074	2835	529
49.0256	6084	2816	521
49.0519	6090	2844	537
49.0782	6097	2822	519
49.1044	6139	2841	549
49.1307	6122	2827	572
49.1569	6095	2826	545
49.1832	6102	2835	540
49.2095	6086	2855	543
49.2357	6091	2838	518
49.262	6122	2824	534
49.2882	6089	2818	541
49.3145	6039	2834	529
49.3408	6061	2824	525
49.367	6063	2822	556
49.3933	6076	2835	528
49.4195	6079	2828	522
49.4458	6095	2832	555
49.4721	6072	2852	527
49.4983	6110	2847	545
49.5246	6112	2844	549
49.5508	6118	2843	553
49.5771	6102	2856	548
49.6034	6121	2850	570
49.6296	6095	2834	554
49.6559	6125	2857	559
49.6822	6100	2840	534
49.7084	6120	2848	573
49.7347	6121	2856	540
49.7609	6152	2847	579
49.7872	6133	2858	561
49.8135	6111	2859	558
49.8397	6144	2870	592
49.866	6150	2858	568
49.8922	6156	2858	605
49.9185	6185	2884	617
49.9447	6140	2897	583
49.971	6186	2894	631
49.9973	6208	2902	623
50.0235	6189	2915	610
50.0498	6207	2936	653
50.0761	6242	2947	640
50.1023	6223	2923	674
50.1286	6217	2976	694
50.1548	6251	3018	677
50.1811	6286	3070	665
50.2074	6197	3091	723
50.2336	6238	3190	777
50.2599	6266	3294	801
50.2861	6258	3485	890
50.3124	6242	3600	911
50.3387	6300	3539	960
50.3649	6309	3491	899
50.3912	6257	3372	857
50.4175	6258	3390	815
50.4437	6243	3292	808
50.47	6216	3206	821
50.4962	6218	3196	771
50.5225	6213	3093	732
50.5487	6225	3076	712
50.575	6199	2976	691
50.6013	6183	2970	626
50.6275	6211	2958	629
50.6538	6198	2929	615
50.6801	6201	2907	611
50.7063	6159	2920	616
50.7326	6179	2898	598
50.7588	6171	2859	623
50.7851	6155	2878	617
50.8113	6155	2862	614
50.8376	6142	2879	599
50.8639	6111	2869	581
50.8901	6103	2871	552
50.9164	6121	2861	573
50.9427	6090	2859	564
50.9689	6116	2849	575
50.9952	6075	2862	566
51.0214	6107	2870	551
51.0477	6114	2837	534
51.074	6103	2863	563
51.1002	6095	2844	556
51.1265	6089	2847	562
51.1527	6102	2870	588
51.179	6090	2854	564
51.2053	6091	2875	577
51.2315	6053	2855	541
51.2578	6085	2860	544
51.284	6073	2844	563
51.3103	6071	2837	554
51.3366	6080	2888	545
51.3628	6057	2858	556
51.3891	6076	2860	559
51.4153	6070	2866	551
51.4416	6083	2856	527
51.4679	6071	2851	557
51.4941	6072	2842	525
51.5204	6065	2852	545
51.5466	6068	2877	559
51.5729	6097	2894	551
51.5992	6066	2880	541
51.6254	6066	2853	547
51.6517	6082	2861	545
51.678	6065	2842	534
51.7042	6078	2858	557
51.7305	6072	2859	566
51.7567	6072	2835	548
51.783	6085	2862	561
51.8092	6068	2880	536
51.8355	6105	2866	569
51.8618	6049	2881	531
51.888	6091	2856	552
51.9143	6075	2863	567
51.9406	6072	2880	566
51.9668	6118	2887	555
51.9931	6082	2856	556
52.0193	6082	2858	551
52.0456	6064	2880	584
52.0719	6072	2882	560
52.0981	6112	2853	563
52.1244	6083	2877	549
52.1506	6073	2878	551
52.1769	6065	2869	585
52.2032	6084	2886	578
52.2294	6057	2879	562
52.2557	6095	2876	556
52.2819	6101	2893	583
52.3082	6097	2876	574
52.3345	6100	2887	565
52.3607	6063	2904	584
52.387	6100	2906	544
52.4132	6096	2912	582
52.4395	6093	2915	601
52.4658	6119	2895	587
52.492	6086	2930	579
52.5183	6112	2887	606
52.5446	6080	2909	572
52.5708	6089	2878	589
52.5971	6093	2879	571
52.6233	6112	2900	586
52.6496	6089	2899	595
52.6758	6117	2920	611
52.7021	6102	2930	609
52.7284	6093	2923	586
52.7546	6097	2928	581
52.7809	6106	2920	603
52.8072	6090	2927	594
52.8334	6087	2900	604
52.8597	6114	2922	620
52.8859	6109	2936	589
52.9122	6110	2907	630
52.9385	6122	2921	599
52.9647	6101	2933	594
52.991	6128	2935	607
53.0172	6122	2925	601
53.0435	6120	2929	610
53.0698	6093	2914	616
53.096	6099	2906	620
53.1223	6130	2942	598
53.1485	6142	2919	629
53.1748	6142	2924	618
53.2011	6108	2929	618
53.2273	6117	2927	620
53.2536	6086	2971	629
53.2799	6135	2957	640
53.3061	6137	2938	616
53.3324	6133	2962	627
53.3586	6144	2952	657
53.3849	6110	2956	626
53.4111	6141	2936	617
53.4374	6140	2971	646
53.4637	6116	2958	618
53.4899	6116	2966	662
53.5162	6135	2976	632
53.5425	6144	2961	637
53.5687	6136	2964	664
53.595	6130	2962	637
53.6212	6153	2963	644
53.6475	6137	2972	668
53.6737	6148	2980	668
53.7	6141	2990	646
53.7263	6141	3001	644
53.7525	6185	2985	677
53.7788	6183	3021	661
53.8051	6166	3006	683
53.8313	6182	2974	683
53.8576	6201	3027	705
53.8838	6166	2998	712
53.9101	6188	3021	696
53.9364	6185	3017	720
53.9626	6191	3031	729
53.9889	6220	3079	759
54.0151	6208	3078	760
54.0414	6288	3132	787
54.0677	6281	3107	793
54.0939	6305	3145	802
54.1202	6336	3123	835
54.1465	6307	3197	880
54.1727	6313	3215	919
54.199	6325	3233	915
54.2252	6332	3221	880
54.2515	6352	3205	923
54.2777	6316	3184	914
54.304	6295	3197	864
54.3303	6275	3167	847
54.3565	6286	3138	841
54.3828	6247	3098	787
54.4091	6251	3085	811
54.4353	6203	3095	729
54.4616	6158	3042	718
54.4878	6172	3025	686
54.5141	6154	2985	691
54.5403	6138	2958	660
54.5666	6124	2952	666
54.5929	6115	2931	627
54.6191	6070	2943	598
54.6454	6109	2921	605
54.6717	6096	2909	583
54.6979	6098	2918	589
54.7242	6082	2896	557
54.7504	6067	2899	567
54.7767	6062	2881	573
54.803	6090	2841	555
54.8292	6056	2848	547
54.8555	6060	2866	548
54.8817	6065	2866	561
54.908	6068	2857	534
54.9343	6063	2846	541
54.9605	6053	2865	530
54.9868	6032	2852	551
55.013	6041	2882	529
55.0393	6061	2863	544
55.0656	6071	2863	510
55.0918	6061	2872	512
55.1181	6045	2848	511
55.1444	6041	2853	517
55.1706	6038	2842	514
55.1969	6045	2834	528
55.2231	6044	2841	513
55.2494	6077	2818	520
55.2756	6061	2865	505
55.3019	6032	2850	524
55.3282	6015	2824	517
55.3544	6034	2828	505
55.3807	6053	2804	522
55.407	6035	2828	510
55.4332	6030	2822	516
55.4595	6047	2824	501
55.4857	6032	2824	507
55.512	6027	2828	499
55.5382	6034	2837	497
55.5645	6053	2830	491
55.5908	6027	2826	500
55.617	6032	2818	491
55.6433	6019	2833	498
55.6696	6027	2820	497
55.6958	6034	2836	488
55.7221	6036	2805	517
55.7483	6014	2820	503
55.7746	6030	2829	513
55.8009	6035	2832	501
55.8271	6024	2837	485
55.8534	6049	2803	509
55.8796	6034	2807	503
55.9059	6021	2817	518
55.9322	6029	2830	509
55.9584	6025	2812	518
55.9847	6024	2842	494
56.0109	6004	2814	487
56.0372	6034	2802	490
56.0635	6024	2823	505
56.0897	6023	2823	494
56.116	6017	2830	500
56.1422	6046	2834	503
56.1685	6040	2817	509
56.1948	6015	2824	492
56.221	6009	2839	507
56.2473	6023	2828	487
56.2736	6021	2822	514
56.2998	6013	2828	496
56.3261	6027	2817	503
56.3523	6020	2816	499
56.3786	6024	2826	501
56.4049	6014	2799	515
56.4311	6032	2810	493
56.4574	6018	2816	478
56.4836	6032	2811	516
56.5099	6001	2834	487
56.5362	6026	2819	496
56.5624	6017	2800	501
56.5887	6035	2803	502
56.6149	6029	2821	482
56.6412	6035	2812	499
56.6675	6034	2831	483
56.6937	6002	2810	482
56.72	6016	2828	487
56.7462	6024	2830	470
56.7725	6010	2818	497
56.7988	6018	2816	499
56.825	6001	2816	502
56.8513	6010	2819	487
56.8775	6022	2811	510
56.9038	6026	2843	511
56.9301	6021	2800	491
56.9563	6023	2816	497
56.9826	6021	2813	494
57.0089	6012	2806	483
57.0351	6032	2817	490
57.0614	6028	2812	473
57.0876	6012	2810	476
57.1139	6005	2813	491
57.1401	6015	2809	493
57.1664	6031	2791	478
57.1927	6024	2812	486
57.2189	6008	2818	517
57.2452	6015	2813	487
57.2715	6024	2801	490
57.2977	6003	2812	498
57.324	6041	2812	490
57.3502	6002	2811	503
57.3765	6019	2797	493
57.4028	6039	2821	506
57.429	6020	2813	493
57.4553	6016	2813	480
57.4815	6014	2813	487
[truncated: 1,238 more rows]

## Sheet: Figure 1G
BE	La-Cu SS	BE	La-Cu HS	BE	Cu HS
971.05	172612	971.05	299730	971.1	44730.4
970.95	172672	970.95	300144	971	45144
970.85	172693	970.85	299715	970.9	44715
970.75	172576	970.75	300195	970.8	45195.1
970.65	171942	970.65	300259	970.7	45258.8
970.55	172992	970.55	300520	970.6	45520.1
970.45	173092	970.45	299969	970.5	44969.4
970.35	172847	970.35	299902	970.4	44902
970.25	172120	970.25	299848	970.3	44847.7
970.15	172733	970.15	299703	970.2	44702.9
970.05	172761	970.05	300336	970.1	45335.9
969.95	172371	969.95	300093	970	45093.4
969.85	172621	969.85	299521	969.9	44521.3
969.75	172794	969.75	299842	969.8	44842.3
969.65	173211	969.65	300242	969.7	45241.6
969.55	173219	969.55	299890	969.6	44890.5
969.45	172266	969.45	299990	969.5	44989.8
969.35	172163	969.35	299764	969.4	44764
969.25	172411	969.25	299539	969.3	44539.1
969.15	172575	969.15	300446	969.2	45446.3
969.05	172268	969.05	300355	969.1	45355
968.95	172551	968.95	300061	969	45061
968.85	172248	968.85	300427	968.9	45427.2
968.75	172563	968.75	300077	968.8	45077.1
968.65	172556	968.65	300259	968.7	45259.2
968.55	171706	968.55	299921	968.6	44921.1
968.45	172256	968.45	299243	968.5	44243
968.35	172151	968.35	299944	968.4	44943.8
968.25	172298	968.25	300384	968.3	45383.5
968.15	172442	968.15	300130	968.2	45129.8
968.05	172257	968.05	300061	968.1	45060.7
967.95	173149	967.95	299591	968	44590.7
967.85	173146	967.85	300622	967.9	45622.4
967.75	172678	967.75	300227	967.8	45227
967.65	172751	967.65	300190	967.7	45189.9
967.55	173051	967.55	300080	967.6	45079.8
967.45	172765	967.45	299600	967.5	44599.8
967.35	172899	967.35	299669	967.4	44669.4
967.25	172647	967.25	300116	967.3	45115.9
967.15	172120	967.15	300040	967.2	45040.5
967.05	172584	967.05	300633	967.1	45632.8
966.95	172923	966.95	300166	967	45166.1
966.85	172490	966.85	299779	966.9	44778.9
966.75	172643	966.75	300335	966.8	45334.7
966.65	173214	966.65	300353	966.7	45353.3
966.55	172875	966.55	299538	966.6	44538.5
966.45	172397	966.45	300627	966.5	45627.4
966.35	172391	966.35	300742	966.4	45741.7
966.25	173320	966.25	300393	966.3	45392.7
966.15	173588	966.15	300122	966.2	45122.1
966.05	172956	966.05	300253	966.1	45253.1
965.95	172899	965.95	300386	966	45386
965.85	172851	965.85	300222	965.9	45222
965.75	172938	965.75	300469	965.8	45468.7
965.65	172791	965.65	300530	965.7	45530.1
965.55	173179	965.55	300406	965.6	45405.9
965.45	172768	965.45	300777	965.5	45776.9
965.35	173490	965.35	301154	965.4	46153.9
965.25	173023	965.25	300866	965.3	45865.5
965.15	172969	965.15	300619	965.2	45618.8
965.05	173442	965.05	300944	965.1	45944.3
964.95	173548	964.95	301434	965	46434.1
964.85	173464	964.85	301163	964.9	46163
964.75	173628	964.75	300854	964.8	45854.5
964.65	173641	964.65	300932	964.7	45931.7
964.55	173765	964.55	301015	964.6	46015
964.45	173199	964.45	300445	964.5	45445
964.35	173225	964.35	300524	964.4	45524.2
964.25	173079	964.25	300986	964.3	45986
964.15	172839	964.15	300729	964.2	45729.1
964.05	173602	964.05	300428	964.1	45427.5
963.95	173209	963.95	300346	964	45346.2
963.85	172944	963.85	300674	963.9	45674.1
963.75	172937	963.75	300264	963.8	45264.4
963.65	173396	963.65	300891	963.7	45890.9
963.55	173177	963.55	300554	963.6	45554.5
963.45	172787	963.45	300545	963.5	45545.1
963.35	172755	963.35	300897	963.4	45897.1
963.25	172508	963.25	300491	963.3	45491.4
963.15	172551	963.15	300335	963.2	45334.7
963.05	172648	963.05	300442	963.1	45441.5
962.95	172260	962.95	300243	963	45242.8
962.85	172920	962.85	299708	962.9	44708
962.75	172113	962.75	300049	962.8	45048.6
962.65	172086	962.65	300359	962.7	45359.4
962.55	172285	962.55	299472	962.6	44471.7
962.45	171986	962.45	300073	962.5	45073.3
962.35	171988	962.35	299563	962.4	44562.7
962.25	171954	962.25	299641	962.3	44640.7
962.15	171671	962.15	299530	962.2	44530.4
962.05	171233	962.05	299855	962.1	44855.4
961.95	171596	961.95	299514	962	44513.6
961.85	171787	961.85	300180	961.9	45179.9
961.75	171731	961.75	299148	961.8	44147.8
961.65	172015	961.65	299318	961.7	44317.6
961.55	171402	961.55	299526	961.6	44526.4
961.45	171428	961.45	299955	961.5	44954.7
961.35	171857	961.35	298977	961.4	43976.9
961.25	171724	961.25	299072	961.3	44071.7
961.15	171692	961.15	299089	961.2	44088.8
961.05	171649	961.05	299146	961.1	44146
960.95	171959	960.95	299222	961	44222.3
960.85	171994	960.85	299018	960.9	44018
960.75	171332	960.75	299371	960.8	44370.8
960.65	171670	960.65	299062	960.7	44062.4
960.55	171567	960.55	299304	960.6	44304.2
960.45	172223	960.45	299134	960.5	44134
960.35	172252	960.35	299253	960.4	44252.7
960.25	171910	960.25	299663	960.3	44662.7
960.15	171722	960.15	299020	960.2	44019.8
960.05	172098	960.05	298677	960.1	43676.6
959.95	171941	959.95	299060	960	44060.2
959.85	171363	959.85	299005	959.9	44005.1
959.75	171581	959.75	299123	959.8	44122.8
959.65	172276	959.65	299698	959.7	44698.1
959.55	171946	959.55	299337	959.6	44337
959.45	171371	959.45	299261	959.5	44261
959.35	171544	959.35	299353	959.4	44353.4
959.25	171545	959.25	300376	959.3	45375.7
959.15	171599	959.15	299524	959.2	44524.1
959.05	171414	959.05	299206	959.1	44205.7
958.95	171766	958.95	299716	959	44715.6
958.85	172218	958.85	299032	958.9	44032.4
958.75	171934	958.75	299558	958.8	44558.5
958.65	171074	958.65	299313	958.7	44313
958.55	171984	958.55	299274	958.6	44273.6
958.45	171396	958.45	299872	958.5	44872.1
958.35	171813	958.35	299765	958.4	44765
958.25	172381	958.25	299681	958.3	44680.7
958.15	172109	958.15	299497	958.2	44497.4
958.05	171575	958.05	299553	958.1	44553
957.95	172074	957.95	299489	958	44488.8
957.85	172001	957.85	299593	957.9	44593.1
957.75	171869	957.75	299142	957.8	44142.5
957.65	171875	957.65	299379	957.7	44378.7
957.55	171746	957.55	299939	957.6	44938.9
957.45	172053	957.45	300114	957.5	45114.3
957.35	172805	957.35	299955	957.4	44954.9
957.25	172003	957.25	300463	957.3	45462.9
957.15	171969	957.15	299820	957.2	44820.3
957.05	172758	957.05	300104	957.1	45104.1
956.95	172907	956.95	300841	957	45840.7
956.85	173563	956.85	300380	956.9	45380.4
956.75	171821	956.75	300370	956.8	45370.2
956.65	172175	956.65	300480	956.7	45480.1
956.55	172775	956.55	300720	956.6	45720.5
956.45	172780	956.45	300396	956.5	45396.4
956.35	173606	956.35	300969	956.4	45968.7
956.25	172751	956.25	301228	956.3	46227.7
956.15	173251	956.15	300698	956.2	45698.3
956.05	173202	956.05	301004	956.1	46004.5
955.95	173493	955.95	301344	956	46343.8
955.85	173206	955.85	301597	955.9	46597.1
955.75	173016	955.75	301127	955.8	46127.3
955.65	173494	955.65	301404	955.7	46404
955.55	173601	955.55	302078	955.6	47077.8
955.45	174274	955.45	301530	955.5	46529.5
955.35	173601	955.35	302192	955.4	47192.4
955.25	174417	955.25	301984	955.3	46983.7
955.15	174080	955.15	301964	955.2	46964.4
955.05	174685	955.05	302338	955.1	47337.7
954.95	174560	954.95	302198	955	47198.2
954.85	175587	954.85	302845	954.9	47845.3
954.75	174570	954.75	303667	954.8	48666.7
954.65	175371	954.65	305132	954.7	50131.6
954.55	176591	954.55	304564	954.6	49564.1
954.45	176437	954.45	305012	954.5	50011.9
954.35	177638	954.35	305190	954.4	50189.8
954.25	178299	954.25	305750	954.3	50750.1
954.15	179471	954.15	307185	954.2	52185.3
954.05	180198	954.05	308231	954.1	53230.8
953.95	180814	953.95	309451	954	54451
953.85	181946	953.85	310741	953.9	55740.8
953.75	184100	953.75	311930	953.8	56930.4
953.65	185017	953.65	314045	953.7	59045.1
953.55	187072	953.55	315821	953.6	60821.3
953.45	188621	953.45	318343	953.5	63343.3
953.35	192114	953.35	321627	953.4	66626.9
953.25	194437	953.25	325054	953.3	70053.9
953.15	198173	953.15	329113	953.2	74113
953.05	202124	953.05	332928	953.1	77928.1
952.95	205748	952.95	337352	953	82352.5
952.85	209760	952.85	342704	952.9	87704.3
952.75	214592	952.75	346911	952.8	91911.2
952.65	219085	952.65	351562	952.7	96562.1
952.55	221424	952.55	355147	952.6	100147
952.45	223380	952.45	357114	952.5	102114
952.35	224435	952.35	359088	952.4	104088
952.25	223946	952.25	357730	952.3	102730
952.15	222092	952.15	356096	952.2	101096
952.05	217855	952.05	351249	952.1	96248.9
951.95	214201	951.95	346762	952	91762.5
951.85	209516	951.85	341758	951.9	86758.3
951.75	204442	951.75	335666	951.8	80666.1
951.65	199976	951.65	330469	951.7	75469.1
951.55	195101	951.55	326290	951.6	71290.1
951.45	191860	951.45	321455	951.5	66454.6
951.35	188400	951.35	318043	951.4	63042.9
951.25	185881	951.25	315591	951.3	60591.1
951.15	182412	951.15	312744	951.2	57744.1
951.05	180604	951.05	309677	951.1	54677.2
950.95	178807	950.95	307775	951	52774.6
950.85	177794	950.85	306116	950.9	51115.7
950.75	176152	950.75	305563	950.8	50562.6
950.65	174518	950.65	304517	950.7	49517.2
950.55	174354	950.55	302828	950.6	47827.9
950.45	173562	950.45	302175	950.5	47174.7
950.35	173251	950.35	301346	950.4	46346.5
950.25	172760	950.25	300767	950.3	45767
950.15	171646	950.15	299952	950.2	44952
950.05	171743	950.05	299422	950.1	44422.2
949.95	171152	949.95	299283	950	44283.4
949.85	170729	949.85	298571	949.9	43571.1
949.75	170388	949.75	298013	949.8	43013
949.65	169776	949.65	297375	949.7	42374.7
949.55	170351	949.55	297636	949.6	42636
949.45	169794	949.45	297395	949.5	42394.8
949.35	169179	949.35	296671	949.4	41670.7
949.25	169754	949.25	296802	949.3	41802
949.15	168705	949.15	296180	949.2	41180
949.05	168854	949.05	296055	949.1	41055
948.95	168420	948.95	295419	949	40418.7
948.85	168250	948.85	295720	948.9	40720
948.75	167981	948.75	295768	948.8	40767.6
948.65	167783	948.65	296068	948.7	41068.5
948.55	168078	948.55	295392	948.6	40392.4
948.45	167725	948.45	295218	948.5	40217.8
948.35	168096	948.35	295135	948.4	40135.3
948.25	168083	948.25	295282	948.3	40282.3
948.15	168109	948.15	295290	948.2	40290.4
948.05	167987	948.05	295266	948.1	40265.9
947.95	168257	947.95	294890	948	39889.5
947.85	167872	947.85	295194	947.9	40193.9
947.75	168033	947.75	295533	947.8	40533.1
947.65	167604	947.65	294767	947.7	39766.6
947.55	168023	947.55	295190	947.6	40189.7
947.45	167945	947.45	295236	947.5	40236.3
947.35	168367	947.35	295086	947.4	40085.7
947.25	168226	947.25	295833	947.3	40833.4
947.15	168031	947.15	295436	947.2	40436.4
947.05	168011	947.05	295490	947.1	40490.3
946.95	168079	946.95	295484	947	40483.5
946.85	167857	946.85	295503	946.9	40503.4
946.75	168258	946.75	295839	946.8	40839.3
946.65	168478	946.65	295086	946.7	40085.5
946.55	168101	946.55	295211	946.6	40211.4
946.45	167812	946.45	295607	946.5	40607.1
946.35	167647	946.35	295533	946.4	40533.3
946.25	167904	946.25	295352	946.3	40352.1
946.15	167920	946.15	295485	946.2	40484.9
946.05	167700	946.05	295554	946.1	40554.1
945.95	168026	945.95	294947	946	39946.9
945.85	167845	945.85	294804	945.9	39803.5
945.75	167430	945.75	294649	945.8	39648.7
945.65	167439	945.65	294838	945.7	39838.5
945.55	167632	945.55	294948	945.6	39948.3
945.45	166698	945.45	294999	945.5	39999.3
945.35	167138	945.35	295009	945.4	40008.7
945.25	166768	945.25	294597	945.3	39597.2
945.15	166982	945.15	294393	945.2	39392.9
945.05	167253	945.05	294333	945.1	39332.8
944.95	166832	944.95	294311	945	39310.7
944.85	167272	944.85	294082	944.9	39081.5
944.75	167135	944.75	293974	944.8	38974.4
944.65	167300	944.65	294330	944.7	39330.4
944.55	166982	944.55	294351	944.6	39351.1
944.45	166620	944.45	294469	944.5	39469.4
944.35	167111	944.35	293958	944.4	38957.8
944.25	166588	944.25	293537	944.3	38537.2
944.15	166155	944.15	294235	944.2	39234.9
944.05	166124	944.05	294321	944.1	39321.2
943.95	166437	943.95	294055	944	39055.2
943.85	166767	943.85	294178	943.9	39178.4
943.75	166741	943.75	293364	943.8	38364.1
943.65	166324	943.65	293537	943.7	38537.3
943.55	165737	943.55	293680	943.6	38679.9
943.45	166090	943.45	293741	943.5	38740.7
943.35	165584	943.35	293592	943.4	38591.5
943.25	165728	943.25	293143	943.3	38143
943.15	165694	943.15	293258	943.2	38258
943.05	165665	943.05	293212	943.1	38212
942.95	165949	942.95	293441	943	38440.6
942.85	165711	942.85	292742	942.9	37742.4
942.75	165604	942.75	292996	942.8	37996.1
942.65	165780	942.65	292459	942.7	37459.1
942.55	165745	942.55	292621	942.6	37621.3
942.45	164887	942.45	292251	942.5	37250.6
942.35	164908	942.35	292052	942.4	37051.9
942.25	164989	942.25	291945	942.3	36944.6
942.15	164734	942.15	292347	942.2	37346.9
942.05	165108	942.05	292042	942.1	37042.1
941.95	164495	941.95	291886	942	36885.6
941.85	163989	941.85	291332	941.9	36332.3
941.75	163844	941.75	291817	941.8	36817
941.65	163740	941.65	291521	941.7	36521.3
941.55	163427	941.55	291178	941.6	36178.1
941.45	163257	941.45	291124	941.5	36123.5
941.35	163315	941.35	290429	941.4	35428.8
941.25	162772	941.25	290815	941.3	35815.1
941.15	162814	941.15	290692	941.2	35691.5
941.05	163083	941.05	290410	941.1	35410.5
940.95	163572	940.95	290437	941	35437.2
940.85	162899	940.85	290222	940.9	35222.5
940.75	163589	940.75	290664	940.8	35664.5
940.65	163352	940.65	290434	940.7	35434.1
940.55	163326	940.55	290618	940.6	35617.6
940.45	163129	940.45	290808	940.5	35807.6
940.35	163297	940.35	290945	940.4	35945.3
940.25	163097	940.25	290793	940.3	35792.6
940.15	163084	940.15	290677	940.2	35677
940.05	163383	940.05	290670	940.1	35670
939.95	163413	939.95	289985	940	34984.9
939.85	163527	939.85	290293	939.9	35293.4
939.75	163716	939.75	290798	939.8	35797.7
939.65	163308	939.65	291035	939.7	36034.7
939.55	163724	939.55	290702	939.6	35701.5
939.45	163354	939.45	290767	939.5	35766.8
939.35	163138	939.35	290408	939.4	35408.5
939.25	163673	939.25	290571	939.3	35571.3
939.15	163519	939.15	289810	939.2	34810
939.05	163285	939.05	290638	939.1	35637.7
938.95	163198	938.95	289820	939	34819.5
938.85	163485	938.85	290406	938.9	35405.6
938.75	163402	938.75	290279	938.8	35279.2
938.65	163574	938.65	290314	938.7	35313.6
938.55	162893	938.55	290523	938.6	35522.6
938.45	163052	938.45	290420	938.5	35420.1
938.35	163031	938.35	290122	938.4	35121.5
938.25	163332	938.25	290146	938.3	35146.4
938.15	163431	938.15	290332	938.2	35331.5
938.05	163952	938.05	290150	938.1	35150.1
937.95	163588	937.95	290018	938	35018
937.85	163768	937.85	290522	937.9	35521.5
937.75	163639	937.75	290928	937.8	35927.5
937.65	163397	937.65	291111	937.7	36111.3
937.55	163445	937.55	290415	937.6	35414.9
937.45	164096	937.45	291320	937.5	36319.8
937.35	163748	937.35	291666	937.4	36665.8
937.25	164068	937.25	291832	937.3	36832.4
937.15	164768	937.15	291264	937.2	36264.5
937.05	164566	937.05	291497	937.1	36497.1
936.95	164215	936.95	291873	937	36872.6
936.85	165062	936.85	291148	936.9	36148.5
936.75	164728	936.75	292202	936.8	37201.5
936.65	164722	936.65	292071	936.7	37070.6
936.55	165038	936.55	292620	936.6	37620.1
936.45	165008	936.45	292495	936.5	37495.4
936.35	165213	936.35	292680	936.4	37679.9
936.25	165234	936.25	292876	936.3	37875.6
936.15	164937	936.15	292812	936.2	37811.5
936.05	165206	936.05	292024	936.1	37023.6
935.95	165679	935.95	292159	936	37158.6
935.85	165068	935.85	292555	935.9	37554.7
935.75	165291	935.75	292738	935.8	37737.6
935.65	165148	935.65	292442	935.7	37441.6
935.55	165106	935.55	292433	935.6	37432.8
935.45	165392	935.45	292275	935.5	37275.1
935.35	165302	935.35	292297	935.4	37297.2
935.25	165324	935.25	292094	935.3	37094.5
935.15	165630	935.15	292185	935.2	37184.6
935.05	165759	935.05	292225	935.1	37225.2
934.95	165757	934.95	293199	935	38198.9
934.85	166086	934.85	293646	934.9	38645.8
934.75	167185	934.75	294148	934.8	39147.8
934.65	167739	934.65	294606	934.7	39606.2
934.55	168084	934.55	295318	934.6	40318.1
934.45	167874	934.45	295539	934.5	40539.4
934.35	169092	934.35	296439	934.4	41439
934.25	170774	934.25	298189	934.3	43189.3
934.15	171681	934.15	299900	934.2	44900.5
934.05	173708	934.05	301214	934.1	46213.5
933.95	175884	933.95	304052	934	49052.1
933.85	178015	933.85	306587	933.9	51587
933.75	181018	933.75	309973	933.8	54973
933.65	185786	933.65	314632	933.7	59631.5
933.55	191095	933.55	320376	933.6	65375.9
933.45	197628	933.45	326567	933.5	71566.7
933.35	205884	933.35	336710	933.4	81709.6
933.25	218550	933.25	349048	933.3	94048.4
933.15	231094	933.15	362319	933.2	107319
933.05	248352	933.05	382004	933.1	127004
932.95	267879	932.95	404142	933	149142
932.85	285792	932.85	427567	932.9	172567
932.75	303826	932.75	449204	932.8	194204
932.65	319255	932.65	465309	932.7	210309
932.55	326575	932.55	472586	932.6	217586
932.45	322923	932.45	470888	932.5	215888
932.35	313954	932.35	458754	932.4	203754
932.25	295132	932.25	439125	932.3	184125
932.15	275160	932.15	415280	932.2	160280
932.05	254253	932.05	392086	932.1	137086
931.95	234145	931.95	369229	932	114229
931.85	216785	931.85	350028	931.9	95028.4
931.75	204713	931.75	335716	931.8	80716.2
931.65	193002	931.65	323681	931.7	68680.6
931.55	184514	931.55	315012	931.6	60012.3
931.45	179340	931.45	308583	931.5	53582.9
931.35	174656	931.35	302702	931.4	47702
931.25	170666	931.25	298744	931.3	43744.1
931.15	167658	931.15	296105	931.2	41104.9
931.05	165207	931.05	292989	931.1	37988.9
930.95	163472	930.95	291241	931	36240.6
930.85	162138	930.85	289568	930.9	34567.9
930.75	160339	930.75	288235	930.8	33235.3
930.65	159651	930.65	286733	930.7	31733.2
930.55	158845	930.55	286434	930.6	31434.3
930.45	158119	930.45	285124	930.5	30124.3
930.35	157630	930.35	284294	930.4	29294.2
930.25	157091	930.25	283479	930.3	28479.3
930.15	156917	930.15	282790	930.2	27789.7
930.05	156237	930.05	282821	930.1	27821.3
929.95	155867	929.95	282450	930	27450.4
929.85	155160	929.85	281581	929.9	26581.3
929.75	155674	929.75	281800	929.8	26799.6
929.65	154884	929.65	281298	929.7	26298.5
929.55	155108	929.55	280894	929.6	25893.9
929.45	154742	929.45	281024	929.5	26024.2
929.35	154639	929.35	280312	929.4	25311.8
929.25	154302	929.25	280644	929.3	25644.3
929.15	154095	929.15	280518	929.2	25517.7
929.05	154293	929.05	280533	929.1	25533.3
928.95	153838	928.95	279718	929	24717.5
928.85	153257	928.85	279768	928.9	24767.9
928.75	153434	928.75	279964	928.8	24964
928.65	153512	928.65	279564	928.7	24564
928.55	153624	928.55	279371	928.6	24370.8
928.45	153324	928.45	279457	928.5	24456.9
928.35	153202	928.35	279516	928.4	24515.6
928.25	153210	928.25	279288	928.3	24287.8
928.15	153270	928.15	279437	928.2	24436.7
928.05	153377	928.05	278933	928.1	23933.2
927.95	152945	927.95	279328	928	24328
927.85	152906	927.85	278883	927.9	23883.1
927.75	153075	927.75	278879	927.8	23879.2
927.65	152704	927.65	278986	927.7	23985.7
927.55	152979	927.55	278652	927.6	23652.2
927.45	152998	927.45	278810	927.5	23810.1
927.35	152759	927.35	278814	927.4	23814.1
927.25	152619	927.25	278476	927.3	23476.4
927.15	152323	927.15	278934	927.2	23933.5
927.05	152673	927.05	278486	927.1	23486.3
926.95	152583	926.95	278909	927	23909.3
926.85	152084	926.85	278593	926.9	23592.7
926.75	152633	926.75	278666	926.8	23666
926.65	152404	926.65	278834	926.7	23833.6
926.55	152653	926.55	278960	926.6	23960
926.45	152172	926.45	278424	926.5	23424.5
926.35	152903	926.35	278460	926.4	23459.6
926.25	152806	926.25	279008	926.3	24007.9
926.15	152517	926.15	278686	926.2	23685.5
926.05	152034	926.05	278481	926.1	23481.2
925.95	152704	925.95	278531	926	23531.1
925.85	152609	925.85	278366	925.9	23365.7
925.75	152440	925.75	278556	925.8	23555.5
925.65	152462	925.65	278901	925.7	23901.3
925.55	152248	925.55	278263	925.6	23262.6
925.45	152094	925.45	278358	925.5	23357.5
925.35	152443	925.35	278325	925.4	23324.7
925.25	152352	925.25	278150	925.3	23149.6
925.15	151964	925.15	278229	925.2	23228.6
925.05	152268	925.05	278527	925.1	23527.2
924.95	152260	924.95	278443	925	23443
924.85	152284	924.85	278276	924.9	23275.7
924.75	152422	924.75	277944	924.8	22944.1
924.65	152284	924.65	278208	924.7	23207.9
924.55	152337	924.55	278429	924.6	23429
924.45	151891	924.45	278661	924.5	23661.4
924.35	152144	924.35	278509	924.4	23509.2
924.25	152474	924.25	277910	924.3	22909.8
924.15	152178	924.15	277788	924.2	22787.5
924.05	152095	924.05	278429	924.1	23429.3
923.95	152088	923.95	277961	924	22961.2
923.85	151778	923.85	278129	923.9	23128.6
923.75	151755	923.75	277801	923.8	22800.6
923.65	151842	923.65	278038	923.7	23038.1
923.55	152108	923.55	277732	923.6	22732.4
923.45	152043	923.45	278036	923.5	23036.3
923.35	152292	923.35	278365	923.4	23365.4
923.25	151764	923.25	278331	923.3	23330.6
923.15	152298	923.15	277888	923.2	22888.3
923.05	151889	923.05	277580	923.1	22579.6
922.95	152096	922.95	277918	923	22917.5
922.85	151990	922.85	277751	922.9	22751
922.75	152132	922.75	278074	922.8	23074.4
922.65	151795	922.65	277878	922.7	22877.8
922.55	152234	922.55	278257	922.6	23256.9
922.45	151848	922.45	278085	922.5	23085
922.35	151895	922.35	278259	922.4	23259.4
922.25	151856	922.25	278080	922.3	23079.9
922.15	151801	922.15	278288	922.2	23287.7
922.05	151636	922.05	278056	922.1	23056.1
921.95	152142	921.95	277977	922	22976.7
921.85	152119	921.85	278408	921.9	23408.1
921.75	152156	921.75	278128	921.8	23128.5
921.65	152003	921.65	277827	921.7	22827.1
921.55	152215	921.55	278036	921.6	23035.6
921.45	152189	921.45	277719	921.5	22718.7
921.35	152148	921.35	278494	921.4	23493.5
921.25	151756	921.25	278052	921.3	23051.5
921.15	151653	921.15	277947	921.2	22946.7
921.05	151698	921.05	277863	921.1	22862.8

## Sheet: Figure 1H
Energy	Cu HS	Energy	La-Cu SS	Energy	La-Cu HS
8791.05	0.00329	8791.05	0.00233	8789.17	0.00142
8795.04	0.00306	8795.04	0.00216	8793.15	0.00115
8799	0.0027	8799	0.0017	8797.12	0.00112
8803.04	0.0022	8803.04	0.00148	8801.14	0.000777464
8807.09	0.00214	8807.09	0.00137	8805.16	0.000166605
8811.08	0.00215	8811.08	0.00116	8809.18	0.00172
8815.11	0.000423522	8815.11	0.000200854	8813.21	-0.000210123
8819.05	0.000381167	8819.05	-8.85763e-05	8817.17	-0.00161
8823.05	-4.06335e-05	8823.05	0.000222646	8821.16	-0.00195
8827.05	0.00019133	8827.05	0.000454042	8825.13	-0.00231
8831.04	0.000247029	8831.04	0.000250403	8829.13	-0.0022
8835.11	0.00024734	8835.11	-5.38854e-05	8833.2	-0.00165
8839.12	0.000228616	8839.12	0.000125977	8837.21	-0.00174
8843.16	3.12828e-05	8843.16	0.000232339	8841.26	-0.00108
8847.18	0.000125322	8847.18	0.000345407	8845.23	-0.000426368
8851.18	0.000456398	8851.18	0.000339411	8849.25	-0.000402568
8855.17	0.000345235	8855.17	0.00042382	8853.26	0.000163377
8859.11	0.00111	8859.11	0.000541974	8857.25	0.000904557
8863.11	0.000243892	8863.11	0.000496151	8861.23	0.0013
8867.17	0.00026145	8867.17	0.000321409	8865.23	0.00135
8871.2	-0.000275875	8871.2	0.000145201	8869.24	0.000810036
8875.23	0.000392317	8875.23	0.000100947	8873.28	0.00066476
8879.22	0.000102292	8879.22	-0.000135278	8877.31	0.00034493
8883.26	-0.000317452	8883.26	-0.000132504	8881.35	0.000838423
8887.24	-0.000498741	8887.24	-0.00010284	8885.33	0.00107
8891.23	5.19493e-05	8891.23	-0.000455283	8889.32	0.00119
8895.2	-0.000171544	8895.2	-0.000317086	8893.23	0.00151
8899.17	-0.000168952	8899.17	-0.000512294	8897.24	0.00149
8903.21	-0.000589823	8903.21	-0.000727727	8901.26	0.000842845
8907.21	-0.00107	8907.21	-0.00104	8905.3	3.68517e-05
8911.24	-0.00132	8911.24	-0.00127	8909.3	-0.000488109
8915.24	-0.00146	8915.24	-0.00127	8913.27	-0.000680306
8919.2	-0.0016	8919.2	-0.00129	8917.28	-0.00115
8923.2	-0.00129	8923.2	-0.000988902	8921.26	-0.000399809
8927.14	-0.000815473	8927.14	-0.000441518	8925.24	0.000349071
8931.13	-0.000303507	8931.13	-0.000125119	8929.22	0.00128
8935.14	-9.67166e-05	8935.14	0.000392738	8933.19	-0.00101
8939.15	0.000691997	8939.15	0.000906171	8937.2	-0.00168
8943.2	0.000994805	8943.2	0.00137	8941.24	-0.000849778
8947.14	0.00174	8947.14	0.00173	8945.24	-0.000606599
8951.17	0.0027	8951.17	0.00274	8949.24	-0.000400028
8955.14	0.00335	8955.14	0.00421	8953.23	0.00095825
8959.11	0.0054	8959.11	0.00588	8957.2	0.00302
8963.09	0.00817	8963.09	0.009	8961.13	0.00492
8967.09	0.01237	8967.09	0.01344	8965.13	0.00755
8967.57	0.01393	8967.57	0.01434	8965.63	0.00793
8968.05	0.01526	8968.05	0.01533	8966.11	0.00829
8968.51	0.01595	8968.51	0.01629	8966.59	0.00873
8969.03	0.01734	8969.03	0.01725	8967.08	0.00975
8969.51	0.01917	8969.51	0.01843	8967.58	0.01108
8970.05	0.02047	8970.05	0.02017	8968.06	0.01164
8970.51	0.0223	8970.51	0.02171	8968.56	0.01266
8971.03	0.0242	8971.03	0.02327	8969.06	0.01396
8971.51	0.02658	8971.51	0.02532	8969.08	0.014
8972.01	0.02899	8972.01	0.02769	8969.6	0.01518
8972.5	0.03137	8972.5	0.03021	8970.1	0.01654
8973.01	0.03398	8973.01	0.03304	8970.6	0.01763
8973.53	0.037	8973.53	0.03633	8971.1	0.01905
8974.02	0.04016	8974.02	0.03964	8971.58	0.02085
8974.52	0.04412	8974.52	0.04349	8972.1	0.02298
8975	0.04856	8975	0.04853	8972.58	0.02536
8975.52	0.05522	8975.52	0.0553	8973.12	0.02811
8975.98	0.06187	8975.98	0.06201	8973.58	0.03119
8976.5	0.07263	8976.5	0.07299	8974.08	0.03506
8977.02	0.08756	8977.02	0.08872	8974.57	0.039
8977.04	0.0882	8977.04	0.08956	8975.07	0.04443
8977.5	0.10845	8977.5	0.1111	8975.59	0.05187
8978.01	0.14317	8978.01	0.14584	8976.09	0.06159
8978.51	0.19303	8978.51	0.20083	8976.61	0.07563
8978.99	0.26796	8978.99	0.27405	8977.09	0.09409
8979.45	0.35358	8979.45	0.36066	8977.59	0.12423
8979.97	0.42956	8979.97	0.43617	8978.07	0.16905
8980.48	0.47489	8980.48	0.48388	8978.59	0.23984
8981	0.50088	8981	0.50934	8979.08	0.31457
8981.48	0.50978	8981.48	0.51872	8979.58	0.38196
8981.96	0.50939	8981.96	0.5177	8980.1	0.43394
8982.46	0.50318	8982.46	0.51233	8980.56	0.46639
8982.95	0.49858	8982.95	0.50866	8981.06	0.48548
8983.49	0.50105	8983.49	0.51115	8981.55	0.48909
8983.97	0.51066	8983.97	0.52063	8982.07	0.48311
8984.49	0.52931	8984.49	0.53923	8982.55	0.47657
8984.99	0.54874	8984.99	0.55812	8983.05	0.47587
8985.48	0.56746	8985.48	0.57787	8983.57	0.48437
8985.98	0.585	8985.98	0.5959	8984.08	0.50046
8986.46	0.60346	8986.46	0.61345	8984.62	0.52172
8986.98	0.62481	8986.98	0.63412	8985.08	0.54068
8987.45	0.64518	8987.45	0.65525	8985.56	0.5598
8987.97	0.66982	8987.97	0.68111	8986.05	0.5798
8988.45	0.69822	8988.45	0.70937	8986.59	0.60264
8988.95	0.72905	8988.95	0.74212	8987.05	0.62352
8989.44	0.76067	8989.44	0.77232	8987.57	0.65275
8989.92	0.79382	8989.92	0.80497	8988.06	0.68369
8990.44	0.82975	8990.44	0.83962	8988.52	0.71271
8990.95	0.85994	8990.95	0.87078	8989.04	0.74779
8991.45	0.88969	8991.45	0.89912	8989.53	0.78398
8991.95	0.91492	8991.95	0.92482	8990.07	0.82203
8992.44	0.93512	8992.44	0.94462	8990.51	0.85276
8992.92	0.95256	8992.92	0.96073	8990.55	0.85554
8993.4	0.9603	8993.4	0.97026	8991.01	0.88642
8993.93	0.96546	8993.93	0.97416	8991.54	0.91691
8994.41	0.96558	8994.41	0.97229	8992	0.94057
8994.91	0.96024	8994.91	0.96699	8992.5	0.96083
8995.38	0.95308	8995.38	0.96011	8992.97	0.973
8995.9	0.94418	8995.9	0.94994	8993.49	0.9792
8996.37	0.93599	8996.37	0.93957	8993.98	0.98008
8996.89	0.92761	8996.89	0.93279	8994.5	0.97641
8997.39	0.92117	8997.39	0.92543	8994.98	0.9702
8997.92	0.91675	8997.92	0.92155	8995.45	0.96168
8998.42	0.91445	8998.42	0.92033	8995.97	0.95287
8998.9	0.91759	8998.9	0.92071	8996.43	0.94467
8999.41	0.92142	8999.41	0.92484	8996.98	0.93522
8999.89	0.9304	8999.89	0.93253	8997.48	0.92862
9000.4	0.94177	9000.4	0.94273	8997.99	0.92501
9000.9	0.95448	9000.9	0.95557	8998.47	0.9237
9001.42	0.96733	9001.42	0.96918	8998.97	0.92608
9001.93	0.98001	9001.93	0.97923	8999.46	0.93161
9002.39	0.9878	9002.39	0.98697	8999.94	0.93904
9002.92	0.99397	9002.92	0.99043	9000.49	0.9508
9003.38	0.9925	9003.38	0.99033	9000.95	0.96151
9003.91	0.99001	9003.91	0.98506	9001.49	0.97297
9004.41	0.98141	9004.41	0.97869	9001.96	0.98094
9004.93	0.97329	9004.93	0.97037	9002.46	0.98392
9005.44	0.96708	9005.44	0.95961	9002.95	0.9834
9005.96	0.95623	9005.96	0.94973	9003.45	0.97917
9006.43	0.95001	9006.43	0.94161	9003.98	0.9723
9006.93	0.94413	9006.93	0.93393	9004.48	0.96356
9007.46	0.93834	9007.46	0.92702	9005.02	0.95392
9007.94	0.93205	9007.94	0.92131	9005.49	0.94595
9008.47	0.92675	9008.47	0.91496	9005.99	0.93795
9008.97	0.92009	9008.97	0.90797	9006.5	0.93025
9009.44	0.91652	9009.44	0.90305	9006.98	0.92433
9009.94	0.91206	9009.94	0.89831	9007.53	0.91827
9010.45	0.90892	9010.45	0.89471	9008.01	0.91345
9010.47	0.91068	9010.47	0.89464	9008.52	0.908
9010.97	0.91032	9010.97	0.89278	9009	0.90146
9011.48	0.90952	9011.48	0.89175	9009.51	0.89683
9011.98	0.90941	9011.98	0.892	9009.99	0.89339
9012.49	0.91198	9012.49	0.89373	9010.52	0.89103
9012.99	0.91437	9012.99	0.89517	9011.04	0.88975
9013.5	0.91707	9013.5	0.8969	9011.51	0.8907
9013.97	0.92121	9013.97	0.89918	9012.05	0.89232
9014.49	0.92526	9014.49	0.9014	9012.54	0.89254
9014.98	0.92696	9014.98	0.90404	9013.05	0.89465
9015.5	0.93128	9015.5	0.90838	9013.51	0.89775
9015.97	0.93551	9015.97	0.91289	9014.04	0.90034
9016.48	0.94188	9016.48	0.91803	9014.54	0.90367
9016.96	0.94579	9016.96	0.92386	9015.03	0.90703
9017.47	0.95121	9017.47	0.92953	9015.55	0.91033
9017.97	0.95646	9017.97	0.93543	9016	0.9126
9018.46	0.96053	9018.46	0.94128	9016.51	0.9161
9019	0.9667	9019	0.94859	9016.99	0.92028
9019.49	0.97481	9019.49	0.95415	9017.52	0.92732
9020	0.97853	9020	0.95977	9018.02	0.93222
9020.5	0.9839	9020.5	0.9651	9018.53	0.93755
9020.97	0.98765	9020.97	0.97025	9019.06	0.94285
9021.48	0.99338	9021.48	0.97588	9019.52	0.94689
9021.96	0.99961	9021.96	0.98087	9020.03	0.95281
9022.49	1.00216	9022.49	0.98678	9020.5	0.95876
9022.98	1.00668	9022.98	0.99077	9021.02	0.96366
9023.46	1.01179	9023.46	0.99495	9021.53	0.96991
9023.48	1.01104	9023.48	0.99518	9022.02	0.97556
9023.93	1.01321	9023.93	0.99922	9022.52	0.98094
9024.4	1.01536	9024.4	1.00138	9022.99	0.98504
9024.91	1.01855	9024.91	1.00359	9023.48	0.98843
9025.41	1.0192	9025.41	1.00481	9023.97	0.9917
9025.94	1.0173	9025.94	1.00498	9024.49	0.99357
9026.43	1.01741	9026.43	1.00391	9025	0.99526
9026.93	1.01411	9026.93	1.00184	9025.49	0.99601
9027.44	1.01083	9027.44	0.99874	9026.03	0.99383
9027.89	1.00661	9027.89	0.99561	9026.5	0.99131
9028.4	1.00005	9028.4	0.99046	9026.99	0.98944
9028.89	0.99538	9028.89	0.98551	9027.48	0.98552
9029.43	0.98858	9029.43	0.97994	9027.98	0.98011
9029.9	0.98363	9029.9	0.975	9028.47	0.97561
9030.37	0.97787	9030.37	0.9694	9028.96	0.97094
9030.9	0.97322	9030.9	0.96325	9029.49	0.9661
9031.38	0.96746	9031.38	0.95812	9029.95	0.96124
9031.89	0.96098	9031.89	0.95306	9030.44	0.95616
9032.38	0.95605	9032.38	0.94907	9030.93	0.95142
9032.89	0.95133	9032.89	0.94513	9031.44	0.94591
9033.41	0.94756	9033.41	0.94228	9031.96	0.9399
9033.9	0.94394	9033.9	0.9397	9032.45	0.93492
9034.41	0.94108	9034.41	0.93724	9032.96	0.93146
9034.88	0.93814	9034.88	0.93513	9033.45	0.92938
9035.39	0.93756	9035.39	0.93337	9034	0.92795
9036.46	0.93419	9036.46	0.93154	9034.99	0.92506
9037.46	0.93484	9037.46	0.93216	9036.03	0.92427
9038.43	0.93838	9038.43	0.93371	9037	0.9257
9039.47	0.94121	9039.47	0.9365	9038.02	0.92964
9040.49	0.94304	9040.49	0.93914	9039.04	0.93249
9041.51	0.9444	9041.51	0.94213	9040.07	0.9353
9042.48	0.94481	9042.48	0.94379	9041.07	0.94025
9043.52	0.94647	9043.52	0.94466	9042.03	0.94264
9044.5	0.94589	9044.5	0.94384	9043.07	0.94409
9045.48	0.9464	9045.48	0.94386	9044.05	0.94398
9046.54	0.94703	9046.54	0.94583	9045.08	0.93989
9047.54	0.94542	9047.54	0.94929	9046.08	0.94067
9048.56	0.94667	9048.56	0.95328	9047.12	0.94296
9049.53	0.94899	9049.53	0.95663	9048.12	0.94664
9050.53	0.95264	9050.53	0.95972	9049.06	0.94991
9051.53	0.95464	9051.53	0.9616	9050.1	0.95306
9052.5	0.95558	9052.5	0.96207	9051.08	0.95515
9053.52	0.95657	9053.52	0.96374	9052.06	0.95575
9054.56	0.95701	9054.56	0.96534	9053.1	0.95579
9055.56	0.95938	9055.56	0.96719	9054.1	0.95675
9056.5	0.96178	9056.5	0.96972	9055.08	0.95942
9057.54	0.96506	9057.54	0.97384	9056.08	0.96276
9058.5	0.97061	9058.5	0.97871	9057.09	0.96609
9059.5	0.97419	9059.5	0.98357	9058.09	0.97028
9060.52	0.97891	9060.52	0.98673	9059.05	0.97439
9061.51	0.98161	9061.51	0.98887	9060.07	0.97857
9062.49	0.98419	9062.49	0.99321	9061.06	0.98059
9063.47	0.98594	9063.47	0.99782	9062.08	0.98418
9064.46	0.98922	9064.46	1.00072	9063.04	0.98687
9065.46	0.99144	9065.46	1.00376	9064.04	0.98984
9066.46	0.99515	9066.46	1.00695	9065.05	0.99326
9067.47	0.99938	9067.47	1.01158	9066.01	0.9965
9068.45	1.0038	9068.45	1.01598	9067.01	1.00063
9069.44	1.00726	9069.44	1.02012	9068	1.00608
9070.46	1.01	9070.46	1.02337	9069.04	1.01098
9071.46	1.01245	9071.46	1.02598	9070.03	1.01479
9072.47	1.01413	9072.47	1.02733	9071.03	1.01685
9073.43	1.01254	9073.43	1.02652	9072.02	1.01745
9074.48	1.01085	9074.48	1.02514	9073.02	1.01656
9075.48	1.00774	9075.48	1.02159	9074.03	1.0149
9076.49	1.00365	9076.49	1.01694	9075.05	1.01219
9077.48	0.9969	9077.48	1.01085	9076.06	1.00726
9078.52	0.99049	9078.52	1.00489	9077.06	1.00208
9079.53	0.98366	9079.53	0.99865	9078.07	0.99542
9080.48	0.97932	9080.48	0.99292	9079.06	0.98986
9081.48	0.97303	9081.48	0.98725	9080.04	0.98458
9082.51	0.96796	9082.51	0.98197	9081.07	0.97789
9083.52	0.96254	9083.52	0.9777	9082.08	0.97348
9084.52	0.95835	9084.52	0.97336	9083.1	0.96912
9084.56	0.95763	9084.56	0.97318	9084.07	0.96403
9085.51	0.95302	9085.51	0.97013	9085.08	0.95961
9086.52	0.95317	9086.52	0.96816	9086.09	0.95768
9087.49	0.95141	9087.49	0.96699	9087.06	0.95626
9088.5	0.95015	9088.5	0.96468	9088.04	0.95269
9089.55	0.94603	9089.55	0.96172	9089.11	0.94935
9090.55	0.9424	9090.55	0.95898	9090.1	0.94606
9091.52	0.95409	9091.52	0.95482	9091.07	0.94096
9092.53	0.95574	9092.53	0.9502	9092.08	0.93763
9093.52	0.95019	9093.52	0.94567	9093.09	0.93214
9094.49	0.94779	9094.49	0.94032	9094.06	0.92708
9095.48	0.94202	9095.48	0.93588	9095.03	0.92344
9096.49	0.93842	9096.49	0.93295	9096.04	0.9209
9097.5	0.9372	9097.5	0.93201	9097.05	0.91874
9098.47	0.93587	9098.47	0.93108	9098.02	0.91823
9099.49	0.93517	9099.49	0.93216	9099.05	0.91822
9100.5	0.93753	9100.5	0.9336	9100.04	0.92135
9101.47	0.93926	9101.47	0.93678	9101	0.92483
9102.44	0.94213	9102.44	0.94111	9102.01	0.92865
9103.45	0.94785	9103.45	0.94491	9103.04	0.93397
9104.48	0.95224	9104.48	0.95015	9104.03	0.93908
9105.48	0.95958	9105.48	0.95648	9105	0.94466
9106.47	0.96526	9106.47	0.96203	9106.01	0.95029
9107.48	0.97073	9107.48	0.96721	9107.03	0.95644
9108.45	0.97317	9108.45	0.97199	9108.04	0.96106
9109.47	0.97712	9109.47	0.97569	9109.01	0.96539
9110.48	0.9796	9110.48	0.97955	9110.03	0.96949
9111.51	0.98258	9111.51	0.98175	9111.06	0.97079
9112.51	0.9845	9112.51	0.98508	9112.06	0.97253
9113.48	0.98592	9113.48	0.98638	9113.07	0.9754
9114.54	0.98864	9114.54	0.98673	9114.08	0.97625
9115.53	0.98808	9115.53	0.98876	9115.06	0.97712
9116.51	0.98916	9116.51	0.9893	9116.05	0.97904
9117.52	0.98954	9117.52	0.99035	9117.07	0.97867
9118.54	0.99019	9118.54	0.99092	9118.1	0.98142
9119.55	0.99163	9119.55	0.99217	9119.1	0.98355
9120.49	0.99362	9120.49	0.99464	9120.01	0.98564
9121.5	0.99659	9121.5	0.99874	9121.05	0.98941
9122.5	1.00127	9122.5	1.00242	9122.07	0.99442
9123.5	1.0065	9123.5	1.00809	9123.04	0.99977
9124.49	1.01366	9124.49	1.01417	9124.06	1.0063
9125.53	1.01992	9125.53	1.02023	9125.08	1.01451
9126.51	1.02618	9126.51	1.02728	9126.07	1.02131
9127.49	1.03332	9127.49	1.03454	9127.07	1.02768
9128.52	1.03853	9128.52	1.04092	9128.09	1.03461
9129.5	1.04393	9129.5	1.0467	9129.07	1.0404
9130.44	1.04837	9130.44	1.04907	9129.99	1.04233
9131.44	1.04864	9131.44	1.0511	9131	1.04431
9132.48	1.05	9132.48	1.0522	9132.02	1.04638
9133.47	1.05106	9133.47	1.05309	9133.04	1.04567
9134.45	1.05082	9134.45	1.05202	9133.08	1.04568
9136.43	1.0459	9136.43	1.04873	9135	1.04528
9138.41	1.04211	9138.41	1.0435	9136.96	1.04148
9140.43	1.03575	9140.43	1.0366	9138.96	1.03628
9142.41	1.02714	9142.41	1.02893	9140.96	1.02869
9144.43	1.01627	9144.43	1.01885	9142.96	1.01997
9146.46	1.00387	9146.46	1.00627	9144.98	1.00963
9148.48	0.99286	9148.48	0.99173	9146.99	0.99718
9150.5	0.97962	9150.5	0.97655	9149.01	0.98334
9152.49	0.96499	9152.49	0.96337	9151.01	0.97015
9154.52	0.95259	9154.52	0.95161	9153.04	0.95675
9156.5	0.94258	9156.5	0.94234	9155.07	0.94602
9158.49	0.93784	9158.49	0.93759	9157.02	0.93959
9160.52	0.93677	9160.52	0.93793	9159.02	0.93649
9162.53	0.94136	9162.53	0.94283	9161.03	0.93841
9164.52	0.95089	9164.52	0.95223	9163	0.94459
9166.5	0.96274	9166.5	0.96528	9165.04	0.95551
9168.53	0.97455	9168.53	0.97812	9167.01	0.96833
9170.48	0.97955	9170.48	0.98844	9169.02	0.98196
9172.5	1.00243	9172.5	0.99544	9171.01	0.99069
9174.47	0.99499	9174.47	0.99761	9172.99	0.9944
9176.49	0.99781	9176.49	0.99952	9174.99	0.99692
9178.46	0.9984	9178.46	1.00068	9176.98	0.99936
9180.46	0.99878	9180.46	1.00041	9179	0.99987
9182.48	0.99813	9182.48	0.99953	9180.96	1.00023
9184.5	0.99719	9184.5	0.999	9183.02	1.00085
9186.5	0.99732	9186.5	0.99875	9185	1.00062
9188.48	0.99793	9188.48	0.99849	9187.02	1.00062
9190.53	0.99782	9190.53	0.99815	9189	1.00066
9192.51	0.99735	9192.51	0.9975	9191.02	0.99682
9194.51	0.99718	9194.51	0.9964	9193.01	0.99414
9196.5	0.99619	9196.5	0.99632	9195.01	0.99411
9198.55	0.997	9198.55	0.99847	9197.02	0.99484
9200.51	1.00122	9200.51	1.00237	9199.02	0.99717
9202.5	1.00718	9202.5	1.00888	9201.01	1.00129
9202.56	1.00736	9202.56	1.00912	9203	1.00723
9204.51	1.01423	9204.51	1.0165	9205.01	1.01348
9206.48	1.02026	9206.48	1.02301	9206.96	1.01815
9208.47	1.02512	9208.47	1.02747	9208.95	1.02163
9210.44	1.02782	9210.44	1.0304	9210.94	1.02359
9212.49	1.02858	9212.49	1.03194	9212.97	1.02404
9214.44	1.02791	9214.44	1.03234	9214.95	1.02338
9216.48	1.02647	9216.48	1.03086	9216.94	1.01999
9218.45	1.02413	9218.45	1.02775	9219	1.01428
9220.53	1.02046	9220.53	1.0238	9220.97	1.00956
9222.51	1.01598	9222.51	1.01971	9223.01	1.00426
9224.5	1.00965	9224.5	1.0143	9224.99	0.99799
9226.52	1.00392	9226.52	1.00721	9227.03	0.99215
9228.56	0.99783	9228.56	1.00072	9229.03	0.98768
9230.54	0.99044	9230.54	0.99423	9231.03	0.98092
9232.48	0.98475	9232.48	0.98787	9233.01	0.97551
9234.56	0.98132	9234.56	0.9829	9235.05	0.97214
9236.51	0.97687	9236.51	0.97967	9237.03	0.96997
9238.53	0.97559	9238.53	0.97793	9239	0.96956
9240.47	0.97482	9240.47	0.97765	9241	0.97101
9242.52	0.97515	9242.52	0.97812	9242.99	0.97277
9244.46	0.97666	9244.46	0.97919	9244.97	0.97475
9246.45	0.97746	9246.45	0.98059	9246.92	0.97676
9248.44	0.97737	9248.44	0.98139	9248.93	0.9783
9250.45	0.97908	9250.45	0.98262	9250.96	0.97986
9252.46	0.97991	9252.46	0.98365	9252.95	0.98106
9254.43	0.98165	9254.43	0.98494	9254.96	0.98272
9256.46	0.98419	9256.46	0.98664	9256.99	0.9843
9258.47	0.98506	9258.47	0.98816	9258.98	0.98555
9260.5	0.9874	9260.5	0.98996	9261.02	0.98712
9262.52	0.99109	9262.52	0.99286	9263.03	0.98937
9264.53	0.99547	9264.53	0.9954	9265.03	0.9927
9266.53	0.99277	9266.53	0.99694	9267.02	0.99475
9268.48	0.99486	9268.48	0.99883	9269.02	0.99564
9270.5	0.99743	9270.5	1.00013	9271.06	0.99843
9272.54	0.99975	9272.54	1.00155	9273.02	1.00159
9274.52	1.00178	9274.52	1.00363	9275.04	1.00372
9276.5	1.0036	9276.5	1.00563	9277	1.00527
9278.5	1.00471	9278.5	1.00724	9279.02	1.00714
9280.5	1.00671	9280.5	1.00815	9281	1.00922
9282.48	1.00748	9282.48	1.00908	9282.98	1.01061
9285.44	1.00912	9285.44	1.01106	9285.96	1.01285
9288.41	1.01053	9288.41	1.01366	9286.02	1.01288
9291.47	1.01127	9291.47	1.01516	9288.97	1.01421
9294.48	1.01243	9294.48	1.01733	9291.93	1.01652
9297.48	1.01413	9297.48	1.01716	9294.98	1.01839
9300.46	1.0134	9300.46	1.01552	9297.98	1.01886
9303.49	1.0117	9303.49	1.01245	9301.05	1.01655
9306.48	1.00943	9306.48	1.00962	9303.99	1.01567
9309.53	1.00772	9309.53	1.00716	9306.98	1.01218
9312.54	1.00663	9312.54	1.00367	9310.03	1.0098
9315.52	1.00216	9315.52	0.99989	9313.03	1.0069
9318.47	1.00068	9318.47	0.99705	9316.02	1.0036
9321.45	0.99886	9321.45	0.99548	9318.98	1.00222
9324.47	0.99712	9324.47	0.99572	9321.93	1.00121
9327.47	0.9972	9327.47	0.99599	9324.93	1.0006
9330.48	0.99737	9330.48	0.99609	9327.96	1.00084
9333.5	0.99623	9333.5	0.995	9331	0.99912
9336.53	0.99407	9336.53	0.99371	9334.01	0.99935
9339.58	0.99215	9339.58	0.99188	9337.02	0.99721
9342.57	0.99093	9342.57	0.98998	9340.05	0.99509
9345.55	0.99017	9345.55	0.98906	9343.02	0.99439
9348.54	0.9905	9348.54	0.99029	9346.08	0.99542
9351.56	0.99124	9351.56	0.99097	9349.07	0.9966
9354.56	0.99268	9354.56	0.99234	9352.01	0.99764
9357.54	0.99408	9357.54	0.99371	9355.01	0.99835
9360.5	0.99541	9360.5	0.99473	9357.97	0.99978
9363.52	0.9964	9363.52	0.99691	9361.01	1.00057
9366.53	0.99796	9366.53	0.99779	9364	1.00154
9369.58	1.00014	9369.58	0.99975	9366.98	1.00406
9372.59	1.00152	9372.59	1.0009	9370.01	1.0051
9375.63	1.00298	9375.63	1.0018	9373.05	1.00714
9378.64	1.00431	9378.64	1.00268	9376.08	1.00817
9381.64	1.00585	9381.64	1.00443	9379.1	1.00975
9384.68	1.00696	9384.68	1.00498	9382.07	1.01092
9387.66	1.00972	9387.66	1.00579	9385.11	1.0081
9390.66	1.01083	9390.66	1.00703	9388.11	1.00771
9393.64	1.01203	9393.64	1.00757	9391.11	1.00815
9396.6	1.01183	9396.6	1.00821	9394.06	1.00884
9399.63	1.01358	9399.63	1.00924	9397.02	1.00993
9402.64	1.01391	9402.64	1.00961	9400.07	1.01104
9405.65	1.0122	9405.65	1.00892	9403.1	1.01128
9408.67	1.00665	9408.67	1.00743	9406.11	1.01258
9411.7	1.00066	9411.7	1.00447	9409.13	1.01383
9414.72	0.99655	9414.72	1.00212	9412.12	1.01203
9417.74	0.99777	9417.74	1.00008	9415.18	1.00643
9420.74	1.00039	9420.74	1.00077	9418.16	1.00141
9423.78	1.00152	9423.78	1.00136	9421.2	0.99975
9426.76	1.00263	9426.76	1.00082	9424.18	1.0004
9429.75	1.00233	9429.75	1.00187	9427.17	1.00052
9432.71	1.00197	9432.71	1.00158	9430.17	1.00038
9435.68	1.00209	9435.68	1.00127	9433.12	1.00056
9438.74	1.00213	9438.74	1.00073	9436.13	0.9998
9441.75	1.00222	9441.75	1.00074	9439.14	0.99982
9444.76	1.00186	9444.76	1.00063	9442.15	0.99924
9447.78	1.00215	9447.78	0.99996	9445.19	0.99923
9450.8	1.00089	9450.8	0.99948	9448.21	0.99807
9453.84	1.00071	9453.84	0.99815	9451.16	0.99796
9456.83	1.0002	9456.83	0.99762	9454.21	0.99784
9459.83	0.99975	9459.83	0.99645	9457.23	0.9985
9462.86	0.9994	9462.86	0.99682	9460.26	0.99905
9465.82	0.99904	9465.82	0.99639	9463.22	0.99891
9468.85	0.99902	9468.85	0.99628	9466.21	0.99871
9471.8	0.99958	9471.8	0.9963	9469.2	0.99895
9474.77	0.99976	9474.77	0.99732	9469.28	0.99894
9477.79	1.00101	9477.79	0.9973	9472.17	0.9987
9480.83	1.00117	9480.83	0.9986	9475.16	0.99706
9483.85	1.00127	9483.85	0.99866	9478.13	0.99678
9486.85	1.00217	9486.85	1.00013	9481.13	0.99691
9489.87	1.00261	9489.87	1.00157	9484.21	0.99796
9492.92	1.00316	9492.92	1.0026	9487.24	0.99885
9495.9	1.00379	9495.9	1.00326	9487.32	0.99887
9498.91	1.00358	9498.91	1.0049	9490.22	0.99956
9501.9	1.00371	9501.9	1.00518	9493.22	1.00043
9504.89	1.00385	9504.89	1.00655	9496.21	1.00118
9507.9	1.00499	9507.9	1.00775	9499.26	1.00253
9510.89	1.00554	9510.89	1.00653	9502.27	1.00314
9513.89	1.00521	9513.89	1.00691	9505.22	1.00321
9516.89	1.00571	9516.89	1.0063	9508.25	1.00444
9519.89	1.00431	9519.89	1.00602	9511.2	1.00449
9522.93	1.00349	9522.93	1.0051	9514.2	1.00427
9525.96	1.0041	9525.96	1.00359	9517.2	1.00406
9528.96	1.00327	9528.96	1.00097	9520.2	1.00343
9532.01	1.00304	9532.01	1.00024	9523.26	1.00195
9534.98	1.00223	9534.98	0.99935	9526.27	1.00207
9538.03	1.00095	9538.03	0.99868	9529.3	1.00088
9541	1.0008	9541	0.99893	9532.26	1.00067
9544.02	1.00008	9544.02	0.99907	9535.29	1.00123
9547.04	0.99971	9547.04	0.99922	9538.33	1.00078
9549.99	0.99992	9549.99	0.99941	9541.3	1.00109
9552.97	0.99926	9552.97	0.99968	9544.25	1.00126
9556.03	0.99957	9556.03	1.00054	9547.31	1.00158
9559.04	0.9987	9559.04	1.00067	9550.28	1.00072
9562.06	0.99929	9562.06	1.00005	9553.28	1.0007
9565.09	0.99937	9565.09	1.00106	9556.24	1.00078
9568.1	0.99908	9568.1	1.00046	9559.27	0.9979
9571.16	0.99901	9571.16	0.99953	9562.34	0.99462
9574.15	0.99918	9574.15	0.99893	9565.34	0.99444
9577.12	0.99799	9577.12	0.99799	9568.31	0.99517
9580.14	0.99774	9580.14	0.99765	9571.34	0.9961
9583.13	0.99777	9583.13	0.99776	9574.36	0.99566
9587.12	0.99819	9587.12	0.99807	9578.39	0.99661
9591.09	0.99854	9591.09	0.99799	9582.37	0.99756
9595.07	0.99798	9595.07	0.99811	9586.34	0.99805
9599.09	0.99921	9599.09	0.99789	9590.29	0.99868
9603.14	0.99816	9603.14	0.99768	9594.27	0.99918
9607.17	0.99816	9607.17	0.998	9598.27	0.99972
9611.23	0.99859	9611.23	0.99849	9602.32	1.00028
9615.24	0.99791	9615.24	0.99867	9606.34	1.00072
9619.28	0.99766	9619.28	0.99903	9610.4	1.00152
9623.26	0.99785	9623.26	0.99897	9614.39	1.00111
9627.26	0.99782	9627.26	0.99896	9618.41	1.00068
9631.2	0.99848	9631.2	0.99908	9622.39	0.99938
9635.21	0.99894	9635.21	0.99904	9626.39	0.99533
9639.2	0.9982	9639.2	0.99915	9630.33	0.99547
9643.24	0.9978	9643.24	0.99847	9634.3	0.9957
9647.26	0.99659	9647.26	0.99783	9638.28	0.99629
9651.29	0.99661	9651.29	0.99749	9642.32	0.9978
9655.27	0.996	9655.27	0.99718	9646.34	0.99893
9659.3	0.99752	9659.3	0.99724	9650.37	0.99846
9663.24	0.99665	9663.24	0.99745	9654.3	0.99819
9667.28	0.99759	9667.28	0.99775	9658.35	0.99906
9671.23	0.99966	9671.23	0.99726	9662.32	0.99975
9675.25	0.99767	9675.25	0.99699	9666.31	1.00032
9679.21	0.99864	9679.21	0.99639	9670.26	1.00071
9683.26	0.99735	9683.26	0.99568	9674.24	1.00124
9687.2	0.99662	9687.2	0.9953	9678.17	1.00238
9691.26	0.99531	9691.26	0.99457	9682.2	1.0044
9695.23	0.99442	9695.23	0.99406	9686.23	1.00713
9699.27	0.99459	9699.27	0.99364	9690.24	1.01042
9703.25	0.99478	9703.25	0.99318	9694.24	1.01319
9707.23	0.99563	9707.23	0.99288	9698.21	1.01553
9707.32	0.99566	9707.32	0.99288	9702.19	1.0179
9711.15	0.99415	9711.15	0.99277	9706.15	1.01967
9715.18	0.99377	9715.18	0.99297	9710.15	1.02019
9719.15	0.99277	9719.15	0.99308	9714.12	1.02142
9723.14	0.99247	9723.14	0.99288	9718.06	1.02123
9727.16	0.99202	9727.16	0.99266	9722.05	1.02148
9731.18	0.99199	9731.18	0.99267	9726.07	1.02174
9735.19	0.99151	9735.19	0.99245	9730.12	1.02134
9739.15	0.99181	9739.15	0.99238	9734.1	1.02049
9743.18	0.99117	9743.18	0.99235	9738.08	1.02109
9747.13	0.99019	9747.13	0.99264	9742.05	1.02138
9751.1	0.98897	9751.1	0.99306	9746.04	1.02237
9755.05	0.98917	9755.05	0.99313	9749.99	1.02409
9759.08	0.9886	9759.08	0.9936	9753.94	1.02353
9763.08	0.98801	9763.08	0.99429	9757.94	1.02039
9767.11	0.98756	9767.11	0.99499	9761.97	1.01769
9771.13	0.98719	9771.13	0.99568	9765.98	1.01683
9775.12	0.98753	9775.12	0.99637	9770.01	1.01739
9779.11	0.98507	9779.11	0.99706	9774.02	1.01794

## Sheet: Figure 2C
BE	La-Cu HS	BE	La-Cu SS
300.1	3915.59	299.2	4157.5
300.05	4324.25	299.15	4252.16
300	4166.57	299.1	3988.4
299.95	4177.23	299.05	3820.8
299.9	3916.63	299	3924.44
299.85	3992.36	298.95	4245.98
299.8	3947.16	298.9	3938.36
299.75	3704.1	298.85	3780.22
299.7	3870.41	298.8	3903.24
299.65	3753.1	298.75	4137.27
299.6	4055.06	298.7	3971.43
299.55	3872.29	298.65	3853.08
299.5	3658.24	298.6	4052.05
299.45	3388.54	298.55	4030.53
299.4	3466.87	298.5	3802.36
299.35	3510.36	298.45	3872.28
299.3	3722.49	298.4	4268.1
299.25	3556.34	298.35	3779.75
299.2	3600.06	298.3	3659.95
299.15	3459.16	298.25	3860.38
299.1	3476.67	298.2	3911.87
299.05	3385.41	298.15	3698.95
299	3298.54	298.1	3570.9
298.95	3410.82	298.05	3797.97
298.9	3384.07	298	3766.8
298.85	3070.87	297.95	3789.93
298.8	3273.49	297.9	3707.66
298.75	3377.39	297.85	3674.28
298.7	3113.87	297.8	3636.05
298.65	2981.51	297.75	3733.11
298.6	3277.17	297.7	3741.62
298.55	3299.66	297.65	3828.04
298.5	3040.1	297.6	3618.34
298.45	3025.33	297.55	3637.09
298.4	2868.19	297.5	3644.38
298.35	3047.8	297.45	3908.98
298.3	2876.01	297.4	3889.85
298.25	2963.57	297.35	3701.86
298.2	3175.61	297.3	3602.82
298.15	2941.22	297.25	3801.99
298.1	3202.94	297.2	3450.8
298.05	3012.89	297.15	3675.46
298	2961.98	297.1	3598.6
297.95	2821.75	297.05	3782.42
297.9	3196.3	297	3580.49
297.85	3002.06	296.95	3775.24
297.8	3041.84	296.9	3733.8
297.75	2910.9	296.85	4116.92
297.7	3041.56	296.8	3845.6
297.65	2862.87	296.75	3860.09
297.6	3116.53	296.7	3990.58
297.55	2897.2	296.65	3994.22
297.5	2962.75	296.6	4065.92
297.45	2995.9	296.55	4084.97
297.4	2903.14	296.5	3963.05
297.35	3051.88	296.45	3979.57
297.3	2876.35	296.4	4067.45
297.25	3022.87	296.35	4115.73
297.2	3046	296.3	4228.74
297.15	3152.62	296.25	4206.29
297.1	3126.09	296.2	4384.33
297.05	2880.39	296.15	4753.18
297	3028.77	296.1	4961.52
296.95	3211.38	296.05	4910.71
296.9	3222.77	296	5017.47
296.85	3491.02	295.95	5144.38
296.8	3270.55	295.9	5464.23
296.75	3495.06	295.85	5845.42
296.7	3428.09	295.8	5771.51
296.65	3564.31	295.75	6061.08
296.6	3894.46	295.7	6198.95
296.55	3796.48	295.65	6575.89
296.5	4067.53	295.6	6619.13
296.45	4298.38	295.55	7041.39
296.4	4697.7	295.5	7241.28
296.35	4878.49	295.45	7764.68
296.3	4770.89	295.4	7795.22
296.25	5184.83	295.35	8322.63
296.2	5389.14	295.3	8368.41
296.15	5360.12	295.25	8445.24
296.1	5771.49	295.2	9089.4
296.05	6252.56	295.15	8929.56
296	6017.83	295.1	9302.19
295.95	6288.98	295.05	9308.37
295.9	6873.23	295	9642.31
295.85	7350.14	294.95	10048.6
295.8	8072.03	294.9	9983.82
295.75	8669.37	294.85	10281
295.7	9190.7	294.8	10429.7
295.65	9667.07	294.75	10432.7
295.6	10377.8	294.7	10300.6
295.55	10684.1	294.65	10741.6
295.5	11687.4	294.6	10377.7
295.45	12178.3	294.55	10596.9
295.4	12345.2	294.5	10504
295.35	14400.1	294.45	10723
295.3	14746.6	294.4	10210.2
295.25	14674	294.35	9767.89
295.2	15881.6	294.3	9889.44
295.15	16819.8	294.25	9523.8
295.1	17833.1	294.2	9325.92
295.05	17843.9	294.15	9144.55
295	18341.8	294.1	8827.3
294.95	18734.9	294.05	8832.43
294.9	19152.9	294	8394.38
294.85	19705.9	293.95	8289.51
294.8	19818.2	293.9	8061.62
294.75	19949.5	293.85	7621.27
294.7	20760.3	293.8	7399.43
294.65	20951.1	293.75	7320.7
294.6	21766.1	293.7	7092.73
294.55	21368.2	293.65	6992.21
294.5	21347.5	293.6	7255.73
294.45	21052.8	293.55	6825.92
294.4	21053	293.5	6716.87
294.35	21010.6	293.45	7011.99
294.3	20493.1	293.4	7148.02
294.25	19512.8	293.35	7096.92
294.2	19255.4	293.3	7121.89
294.15	18431	293.25	7095.21
294.1	17949.1	293.2	7568.23
294.05	17390.4	293.15	7629.5
294	17112.1	293.1	8020.06
293.95	16101.9	293.05	8160.87
293.9	15390.6	293	8278.23
293.85	14709.3	292.95	8723.72
293.8	14167.4	292.9	9378.25
293.75	13180.9	292.85	9834.09
293.7	12809.9	292.8	10582
293.65	13097.6	292.75	10991.6
293.6	12165	292.7	11579.5
293.55	11586.9	292.65	11923.1
293.5	11332.6	292.6	12788.9
293.45	11541	292.55	13200.2
293.4	11466.3	292.5	13769.4
293.35	11166.7	292.45	14655.9
293.3	11600.5	292.4	14777.3
293.25	12198.4	292.35	14849.4
293.2	11565.9	292.3	15446.6
293.15	12749.5	292.25	16156.9
293.1	13316.6	292.2	16723.6
293.05	13540.2	292.15	17129.2
293	14514.6	292.1	17517.9
292.95	15840.1	292.05	17293.7
292.9	16468.4	292	17888
292.85	17933.4	291.95	17845.6
292.8	18614.9	291.9	17757.5
292.75	19552.3	291.85	17877.3
292.7	20990.7	291.8	17658.6
292.65	22226.4	291.75	17866.9
292.6	23439.4	291.7	17721.6
292.55	24690.7	291.65	17575.8
292.5	25163.3	291.6	17882.3
292.45	27402.1	291.55	17580.1
292.4	29738.4	291.5	16786.2
292.35	30694.9	291.45	16198.2
292.3	32202.7	291.4	15892.3
292.25	32871.5	291.35	15552.9
292.2	33409.3	291.3	15281.8
292.15	35313.1	291.25	14335.9
292.1	36520.1	291.2	13368.9
292.05	36356.3	291.15	12992.7
292	38066.9	291.1	12064.8
291.95	37956.4	291.05	11529
291.9	38682.9	291	11019.1
291.85	37540.1	290.95	10257.4
291.8	38642.7	290.9	9488.92
291.75	38868.3	290.85	9175.56
291.7	39135.3	290.8	8650.15
291.65	37380.7	290.75	8150.38
291.6	37644.1	290.7	7080.05
291.55	36543.2	290.65	6840.42
291.5	35102.8	290.6	6586.89
291.45	34190.8	290.55	6426.53
291.4	32912.9	290.5	5912.53
291.35	31479.4	290.45	5676.88
291.3	30520.6	290.4	5458.02
291.25	28804.1	290.35	5202.06
291.2	27112.5	290.3	5026.73
291.15	25831.2	290.25	4665.88
291.1	23590.2	290.2	4580.28
291.05	22071.4	290.15	4388.05
291	21220.6	290.1	4654.4
290.95	19117	290.05	4301.13
290.9	17073.3	290	4157.37
290.85	14869.2	289.95	4060.97
290.8	14495.9	289.9	4113.02
290.75	12234.5	289.85	4098.27
290.7	12420.8	289.8	4087.79
290.65	11145.6	289.75	4336.49
290.6	10157.5	289.7	4450.54
290.55	9558.5	289.65	4366.17
290.5	7767.17	289.6	4275.67
290.45	7613.61	289.55	4480.39
290.4	6894.44	289.5	4444.3
290.35	5981.77	289.45	4767.27
290.3	5839.98	289.4	4698.33
290.25	5306.66	289.35	4984.62
290.2	4697.88	289.3	5085.47
290.15	4549.92	289.25	5120.14
290.1	4045.24	289.2	5293.78
290.05	4094.62	289.15	5567.47
290	3968.63	289.1	5609
289.95	3734.19	289.05	5793.15
289.9	3641.36	289	5887.39
289.85	3395.18	288.95	6191.04
289.8	3433.03	288.9	6023.46
289.75	3562.44	288.85	6164.26
289.7	3462.81	288.8	6028.74
289.65	3492.24	288.75	6244.45
289.6	3249.74	288.7	6506.78
289.55	3188.38	288.65	6300.36
289.5	3484.65	288.6	6399.68
289.45	3377.01	288.55	6595.29
289.4	3621.17	288.5	6473.5
289.35	3629.77	288.45	6456.86
289.3	3366.43	288.4	6409.15
289.25	3422.45	288.35	6629.92
289.2	3298.78	288.3	6598.07
289.15	3346.88	288.25	6425.07
289.1	3317.77	288.2	6702.39
289.05	3566.89	288.15	6757.69
289	3835.77	288.1	6520.67
288.95	3522.95	288.05	5861.15
288.9	3532.97	288	6175.92
288.85	3632.99	287.95	5964.86
288.8	3856.18	287.9	5902.82
288.75	3617.73	287.85	5440.54
288.7	4157.96	287.8	5445.31
288.65	3958.56	287.75	5517.77
288.6	4034.11	287.7	5531.41
288.55	4003.34	287.65	5141.56
288.5	4407.38	287.6	5323.07
288.45	4259.56	287.55	5075.05
288.4	4484.83	287.5	5082.01
288.35	4681.11	287.45	4809.69
288.3	4393.06	287.4	4996.93
288.25	5112.51	287.35	4694.34
288.2	4936.85	287.3	4597.87
288.15	5462.42	287.25	4542.05
288.1	5685.13	287.2	4498.77
288.05	5626.55	287.15	4434.42
288	5713.57	287.1	4602.41
287.95	5895.52	287.05	4481.33
287.9	5884.33	287	4261.85
287.85	5703.5	286.95	4300.71
287.8	5908.34	286.9	4331.3
287.75	5707.62	286.85	4331.82
287.7	5800.56	286.8	4277.73
287.65	5888.34	286.75	4205.96
287.6	5628.23	286.7	4395.17
287.55	5287.37	286.65	4426.65
287.5	5204.62	286.6	4362.96
287.45	5360.72	286.55	4481.35
287.4	4997.94	286.5	4316
287.35	4796.38	286.45	4364.31
287.3	4536.91	286.4	4277.85
287.25	4168.07	286.35	4364.85
287.2	4310.32	286.3	4458.51
287.15	3940.68	286.25	4705.65
287.1	3689.34	286.2	4474.43
287.05	3554.04	286.15	4592.72
287	3624.93	286.1	4580
286.95	3259.48	286.05	4712.65
286.9	3170.27	286	4906.87
286.85	3201.68	285.95	4923.21
286.8	3146.08	285.9	5182.19
286.75	3049.04	285.85	5362.65
286.7	2868.71	285.8	5168.93
286.65	2606.44	285.75	5377.26
286.6	2615.17	285.7	5755.1
286.55	2773.31	285.65	5926.64
286.5	2787.72	285.6	6099.47
286.45	2836.59	285.55	6010.42
286.4	2773.39	285.5	6992.72
286.35	2738.38	285.45	7030.11
286.3	2627.91	285.4	7176.68
286.25	2580.89	285.35	7655.07
286.2	2798.28	285.3	8001.25
286.15	2840.68	285.25	8135.64
286.1	2849.44	285.2	8580.58
286.05	2855.36	285.15	9308.69
286	2773.23	285.1	9333.39
285.95	2742.3	285.05	9641
285.9	2630.05	285	10208.4
285.85	2815.87	284.95	10464.7
285.8	3000	284.9	10601.4
285.75	2651.8	284.85	11055
285.7	2892.28	284.8	11433.3
285.65	2555.88	284.75	11621.4
285.6	2939.26	284.7	12529.4
285.55	2900.74	284.65	12520.3
285.5	2827.01	284.6	12759.9
285.45	3157.5	284.55	12875.9
285.4	2860.02	284.5	13248.3
285.35	3168.57	284.45	13692.6
285.3	3208.64	284.4	13982.8
285.25	3282.89	284.35	13448.2
285.2	3299.24	284.3	14079.6
285.15	3155.64	284.25	13844.3
285.1	3544.48	284.2	13446.6
285.05	3454.04	284.15	13930.9
285	3755.18	284.1	12923.4
284.95	3207.1	284.05	12779.8
284.9	3368.63	284	12489.4
284.85	3446.12	283.95	11888.7
284.8	3639	283.9	11432
284.75	3840.3	283.85	10918.7
284.7	4039.96	283.8	10198.9
284.65	3754.9	283.75	9845.81
284.6	4174.03	283.7	9568.47
284.55	4076.69	283.65	9374.31
284.5	4156.04	283.6	8917.22
284.45	4367.11	283.55	8270.11
284.4	4451.4	283.5	7972.25
284.35	4122.75	283.45	7328.61
284.3	4290.92	283.4	7040.73
284.25	4130.35	283.35	6787.35
284.2	4229.45	283.3	6428.86
284.15	4138.48	283.25	6141.19
284.1	3765.65	283.2	5888.61
284.05	3784.63	283.15	5299.27
284	3635.75	283.1	4871.67
283.95	3712	283.05	4797.21
283.9	3527.87	283	4471.75
283.85	3419.13	282.95	4505.02
283.8	3538.9	282.9	4063.3
283.75	3434.09	282.85	4088.89
283.7	3369.01	282.8	4029.05
283.65	3347.82	282.75	3738.02
283.6	3155.62	282.7	3683.88
283.55	3155.12	282.65	3450.35
283.5	2955.18	282.6	3238.22
283.45	3066.67	282.55	3269.82
283.4	2797.34	282.5	3163.05
283.35	2744.24	282.45	3139.21
283.3	2479.49	282.4	2905.29
283.25	2507.76	282.35	2864.79
283.2	2332.91	282.3	2733.08
283.15	2638.7	282.25	2945.25
283.1	2348.72	282.2	2948.13
283.05	2185.81	282.15	3078.83
283	2515.27	282.1	3154.03
282.95	2393.88	282.05	2812.22
282.9	2555.54	282	2790.86
282.85	2421.99	281.95	3007.49
282.8	2448.14	281.9	3165.59
282.75	2415.57	281.85	2870.02
282.7	2160.74	281.8	3020.23
282.65	2367.21	281.75	2883.18
282.6	2506.36	281.7	2808.95
282.55	2275.37	281.65	2789.44
282.5	2278.29	281.6	2835
282.45	2355.04	281.55	2756.05
282.4	2134.21	281.5	2888.78
282.35	2221.39	281.45	2966.41
282.3	2076.07	281.4	2821.23
282.25	2164.93	281.35	2676.88
282.2	2049.64	281.3	2555.39
282.15	2194.62	281.25	2788.81
282.1	2044.06	281.2	2659.88
282.05	2105.22	281.15	2653.78
282	2149.36	281.1	2784.24
281.95	2148.08	281.05	2791.21
281.9	2172.25	281	2801.96
281.85	2071.97	280.95	2732.44
281.8	2129.67	280.9	2737.07
281.75	1826.83	280.85	2824.53
281.7	1891.78	280.8	2893.12
281.65	1857.42	280.75	2758.16
281.6	1979.21	280.7	2687.32
281.55	2120.89	280.65	2657.55
281.5	1800.76	280.6	2667.31
281.45	1962.1	280.55	2670.45
281.4	1985.51	280.5	2748.45
281.35	1922.71	280.45	2738.32
281.3	1844.56	280.4	2823.74
281.25	1886.39	280.35	2808.13
281.2	1754.18	280.3	2904.86
281.15	1831.41	280.25	2633.21
281.1	2018.85	280.2	2703.15
281.05	2097.02	280.15	2706.32
281	1841.6	280.1	2764.56
280.95	1822.19	280.05	2816.97
280.9	1885.81	280	2855.16
280.85	1720.19	279.95	2662.07
280.8	1815.85	279.9	2603.85
280.75	1984.81	279.85	2657.09
280.7	1849.78	279.8	2804.49
280.65	2060.44	279.75	2754.91
280.6	1770.59	279.7	2462.12
280.55	1513.15	279.65	2700.97
280.5	1729.11	279.6	2768.51
280.45	1842.46	279.55	2641.27
280.4	1746.38	279.5	2658.11
280.35	1843.92	279.45	2707.21
280.3	1880.95	279.4	2786.3
280.25	1568.33	279.35	2605.96
280.2	1720.45	279.3	2431.56
280.15	1964.79	279.25	2731.03
280.1	1776.49	279.2	2911.24
280.05	1706.8	279.15	2804.66
280	1767.27	279.1	2743.65
279.95	1740.02	279.05	2777.82
279.9	2075.55	279	2777.64
279.85	1872.65	278.95	2825.35
279.8	1754.58	278.9	2688.45
279.75	1814.23	278.85	2585.11
279.7	1834.49	278.8	2690.62
279.65	1879.15	278.75	2796.13
279.6	1806.32	278.7	2596.57
279.55	1874.95	278.65	2756.97
279.5	1930.07	278.6	3008.74
279.45	1699.98	278.55	2713.76
279.4	1776.45	278.5	2718.07
279.35	1764.15	278.45	2656.54
279.3	1705.76	278.4	2643.9
279.25	1837.68	278.35	2724.08
279.2	1908.52	278.3	2738.45
279.15	1859.18	278.25	2970.51
279.1	1772.09	278.2	2656.27
279.05	1718.43	278.15	2785.08
279	1661.76	278.1	2793.58
278.95	1851.66	278.05	2803.26
278.9	2007.82	278	2741
278.85	1817.85	277.95	-1.#INF0
278.8	1904.82	277.9	-1.#INF0
278.75	1971.39	277.85	-1.#INF0
278.7	1791.14	277.8	-1.#INF0
278.65	1704.52	277.75	-1.#INF0
278.6	1752.66	277.7	-1.#INF0
278.55	1955.52
278.5	1705.56
278.45	1875.71
278.4	1802.6
278.35	1816.23
278.3	1684.19
278.25	1805.4
278.2	1751.4
278.15	1744.14
278.1	1911.08

## Sheet: Figure 2F
Raman shift	1	2	3	4	5	6	7	8	9
50.7616	3124.01	12763.9	9676.2	9569.62	8111.82	6086.45	4785	5046.61	5831.4
51.588	3067.78	12667.2	9525.96	9391.33	7969.15	6010.25	4715.86	4969.94	5741.01
52.4142	3012.28	12420.1	9355.66	9209.19	7829.48	5911.83	4641.19	4887.53	5649.96
53.2403	2957.5	12168.1	9167.32	9024.34	7682.78	5808.12	4568.87	4805.47	5560.86
54.0663	2904.19	11936.9	8987.88	8842.72	7544.77	5710.31	4496.16	4722.79	5471.02
54.8922	2855.47	11714.1	8821.75	8677.35	7415.57	5614.97	4428.26	4646.08	5382.57
55.717	2808.45	11499.6	8657.33	8518.09	7290.88	5524.98	4362.48	4575.16	5299.82
56.5427	2762.92	11309.1	8507.54	8369.13	7175.29	5441.67	4299.18	4510.08	5224.04
57.3683	2720.33	11121	8366.62	8228.75	7058.74	5361.28	4237.9	4451.77	5155.46
58.1937	2678	10941.4	8236.09	8100.4	6953.83	5286.4	4180.86	4396.28	5086.59
59.0191	2639.08	10782.6	8117.29	7984.63	6857.43	5213.58	4128.38	4344.34	5024.51
59.8433	2600.5	10633.3	8004.34	7868.04	6766.98	5141.28	4077.44	4293.39	4965.64
60.6685	2562.53	10507.5	7896.51	7764.55	6681.16	5072.91	4026.02	4245.22	4908.96
61.4935	2524.73	10364.6	7791.28	7663.66	6597.81	5011.74	3978.48	4198.98	4854.93
62.3185	2487.5	10228.9	7688.25	7567.02	6517.58	4953.41	3932.03	4153.94	4803.03
63.1423	2452.23	10100.1	7587.15	7474.63	6438.55	4896.96	3889.55	4108.92	4751.09
63.967	2418.22	9978.7	7487.39	7385.09	6362.14	4841.79	3848.11	4063.85	4700.06
64.7916	2381.72	9859.3	7388.62	7295.95	6285.88	4789.24	3808.32	4020.39	4648.32
65.6151	2353.04	9734.9	7289.74	7205.72	6215.43	4735.57	3769.5	3975.77	4596.83
66.4395	2322.48	9606.48	7189.1	7114.82	6134.81	4679.62	3733.44	3930.55	4543.95
67.2638	2291.26	9473.79	7087.15	7020.9	6052.19	4622.92	3692.36	3883.93	4488.38
68.087	2257.62	9331.88	6983.01	6921.96	5965.48	4564.59	3645.2	3834.28	4434.41
68.9111	2223.72	9180.8	6870.93	6820.19	5875.66	4512.1	3594.09	3786.2	4382.01
69.735	2189.06	9032.79	6757.49	6707.92	5778.36	4446.14	3536.75	3735.6	4324.93
70.5579	2156.95	8880.56	6639.35	6591.29	5681.4	4377.12	3494.7	3683.46	4262.78
71.3817	2123.72	8730.61	6519.16	6476.75	5584.43	4308.29	3447.92	3632.71	4199.2
72.2053	2091.4	8578.99	6400.82	6361.54	5490.43	4232.88	3398.32	3581	4134.51
73.0279	2058.33	8425.84	6285.77	6246.03	5396.77	4156.44	3349.74	3529.84	4068.42
73.8513	2022.86	8272.61	6172.2	6131.49	5303.49	4084.62	3301.47	3479.28	4000.1
74.6746	1987.84	8121.03	6060.79	6017.37	5212.79	4015.56	3253.59	3427.94	3939.99
75.4969	1951.44	7975.39	5957.91	5906.52	5123.69	3947.94	3206.12	3378.59	3883.38
76.32	1911.46	7835.21	5855.03	5800.22	5040.08	3880.62	3160.84	3331.9	3830.91
77.142	1879.34	7704.48	5756.14	5699.27	4961.82	3819.53	3117.71	3288.6	3780.26
77.9649	1848.6	7573.84	5660.4	5601.76	4889.18	3764.39	3076.79	3245.6	3739.08
78.7877	1818.47	7454.16	5567.54	5508.79	4823.09	3714.59	3039.91	3203.19	3695.35
79.6094	1791.22	7343.72	5478.12	5422.25	4767	3673.46	3005.4	3163.66	3653.52
80.4319	1765.48	7241	5395.53	5343.2	4704.85	3630.44	2971.23	3125.94	3609.66
81.2534	1741.09	7139.88	5321.45	5269.1	4646.29	3588.18	2939.3	3088.78	3569.46
82.0758	1718.13	7050.33	5250.97	5201.9	4592.75	3548.97	2909.97	3053.11	3530.32
82.8971	1696.34	6968.38	5188.75	5135.49	4544.67	3510	2882.69	3020.39	3494.28
83.7192	1674.66	6894.01	5129.34	5076.34	4498.99	3473.26	2857.3	2989.8	3460.83
84.5403	1653.84	6821.82	5071.99	5020.96	4453.97	3437.05	2833.56	2962.15	3429.03
85.3622	1632.74	6748.15	5017.35	4967.72	4406.34	3397.02	2810.27	2933.95	3397.28
86.1831	1613.74	6673.9	4961.02	4916.03	4357.66	3359.3	2787.95	2906.62	3365.12
87.0048	1595.27	6599.02	4905.52	4863.91	4308.14	3325.84	2766.79	2879.69	3333.94
87.8254	1575.95	6524.63	4851.02	4812.77	4252.27	3293.25	2745.32	2851.94	3303.05
88.6469	1556.32	6447.02	4795.02	4766.15	4207.38	3266.76	2721.61	2824.53	3272.89
89.4673	1536.24	6367.01	4722.69	4712.17	4159.14	3239.17	2697.37	2798.57	3241.85
90.2886	1515.9	6285.08	4663.79	4655.24	4110.84	3212.09	2672.64	2773.03	3212.51
91.1088	1495.53	6197.26	4605.59	4599.18	4060.29	3182.44	2646.49	2748.73	3182.87
91.9289	1475.26	6113.15	4547.62	4542.5	4013.58	3146.37	2620.19	2725.78	3154.64
92.7499	1455.91	6031.39	4489.67	4479.59	3964.89	3103.04	2593.58	2702.61	3126.05
93.5698	1436.3	5952.19	4431.72	4422.38	3914.1	3066.4	2567.35	2679.34	3095.52
94.3906	1417.29	5872.36	4372.56	4364.7	3864.43	3033.2	2541.08	2655.99	3065.77
95.2102	1398.9	5794.2	4313.49	4306.95	3815.37	3009.7	2515.18	2632.36	3037.01
96.0298	1381.53	5717.54	4255.52	4250.39	3768.68	2976.02	2489.78	2609.52	3008.29
96.8503	1364.4	5642.94	4198.88	4196.82	3724.55	2941.11	2462.98	2586.7	2981.12
97.6696	1347.94	5572	4143.16	4146.64	3683.54	2908.13	2439.74	2564.52	2954.71
98.4898	1331.09	5503.09	4090.45	4102.62	3646.43	2874.7	2418.48	2542.07	2929.08
99.309	1315.01	5435.9	4041.24	4057.67	3611.84	2843.83	2398.59	2520.99	2904.14
100.128	1299.43	5371.12	3992.96	4014.67	3577.17	2811.99	2379.66	2500.62	2878.92
100.948	1284.32	5308.66	3947.34	3968.69	3530.45	2783.54	2361.05	2479.59	2853.7
101.767	1269.21	5248.44	3903.67	3923.36	3490.76	2756.18	2341.91	2458.77	2828.52
102.585	1253.17	5189.89	3861.76	3879.86	3451.97	2729.82	2324.19	2437.94	2803.48
103.405	1237.43	5131.66	3823.76	3837.14	3415.04	2704.06	2306.79	2415.78	2778.7
104.224	1222.24	5077.46	3786.2	3795.13	3378.51	2679.31	2289.02	2394.1	2752.87
105.042	1208.73	5023.94	3751.27	3753.67	3343.97	2655.83	2271.98	2373	2728.63
105.86	1195.18	4973.15	3716.26	3712.88	3311.35	2632.37	2255.42	2352.18	2704.57
106.679	1181.75	4923.52	3682.08	3670.51	3280.75	2609.35	2238.72	2330.73	2680.89
107.498	1168.41	4875.42	3645.86	3630.04	3249.1	2586.38	2221.36	2309.62	2657.26
108.316	1155.04	4826.89	3607.82	3593	3218.47	2562.67	2204.35	2289.24	2633.77
109.134	1141.8	4774.75	3568.46	3556.32	3187.54	2538.55	2187.02	2269	2610.39
109.952	1128.38	4720.69	3527.65	3525.05	3155.28	2515.58	2169.59	2247.09	2587.17
110.77	1115.93	4664.84	3485.65	3492.14	3122.61	2491.97	2151.54	2225.86	2564.44
111.587	1103.48	4607.26	3443.22	3451.07	3088.9	2468.08	2133.65	2205.18	2542.14
112.405	1090.67	4544.6	3400.14	3406.94	3055.19	2443.45	2116.33	2186.94	2520.85
113.223	1078.03	4482.08	3356.82	3361.76	3020.84	2418.24	2099.3	2168.28	2499.67
114.04	1065.55	4419.97	3312.54	3313.81	2987.36	2394.14	2082.4	2150.72	2478.3
114.857	1052.89	4358.75	3270.09	3267.38	2953.92	2369.83	2065.33	2133.77	2456.25
115.675	1039.78	4299.62	3229	3221.19	2920.42	2346.27	2047.12	2116.24	2434.24
116.491	1026.87	4241.87	3188.52	3181.11	2885.89	2323.39	2029.07	2099.12	2412.33
117.309	1014.49	4188.21	3148.74	3143.85	2852.47	2302.17	2011.85	2082.59	2390.66
118.126	1001.72	4137.26	3109.37	3109.83	2820.44	2280.68	1994.94	2066.39	2370.08
118.943	988.974	4088.58	3071.26	3077.26	2788.78	2258.83	1979.69	2051.61	2349.27
119.759	977.054	4041.04	3035.59	3043.02	2757.5	2238.15	1965.15	2036.17	2328.44
120.575	966.942	3996.02	3001.57	3009.81	2727.02	2217.59	1951.59	2021.27	2308.18
121.392	958.316	3952.9	2969.29	2978.73	2698.92	2197.35	1938.68	2005.92	2288.74
122.208	950.21	3910.31	2938.76	2949.14	2670.97	2176.71	1926.32	1989.77	2270.16
123.024	942.187	3868.99	2913.46	2922.03	2643.24	2157.09	1912.39	1974.84	2252.13
123.841	934.317	3828.92	2882.97	2894.96	2617.04	2137.6	1899.41	1959.84	2235.54
124.657	925.827	3789.78	2854.38	2869.14	2593.24	2119.84	1887.25	1944.24	2219.25
125.473	916.935	3751.38	2825.16	2843.78	2569.91	2102.6	1874.97	1929.64	2202.72
126.288	908.036	3713.71	2797.02	2818.98	2548.09	2086.9	1862.77	1915.78	2187.41
127.104	900.416	3677.17	2770.37	2794.45	2528.1	2071.38	1851.09	1903.25	2172.79
127.919	892.525	3641.91	2745.84	2769.66	2509.93	2057.2	1839.04	1891.66	2158.58
128.735	885.049	3608.98	2721.68	2745.7	2492.6	2043.96	1826.57	1880.87	2144.84
129.55	878.555	3576.7	2697.89	2722.55	2476.02	2031.88	1813.98	1869.02	2131.35
130.365	872.52	3546.38	2674.49	2700.2	2459.61	2019.73	1801.44	1857.71	2118.56
131.18	866.539	3519.33	2653.45	2679.39	2442.76	2008.69	1789.17	1847.26	2106.19
131.995	860.249	3494.68	2635.53	2659.58	2427.35	1997.78	1779.17	1835.99	2094.37
132.81	855.231	3471.88	2620.22	2640.34	2412.17	1987.12	1768.45	1826.57	2083.19
133.624	849.778	3450.66	2605.18	2621.87	2397.28	1976.8	1760.77	1815.58	2072.04
134.439	845.21	3430.32	2590.38	2603.74	2382.22	1966.12	1753.8	1804.67	2060.33
135.253	841.114	3410.77	2574.44	2586.25	2366.85	1956.18	1748.17	1796.43	2048.65
136.068	837.699	3390.98	2558.01	2570.79	2352.11	1946.66	1743.95	1789.55	2037.29
136.882	834.851	3371.25	2545.39	2554.52	2338.24	1937.21	1739.73	1789.05	2026.94
137.696	831.307	3351.21	2532.92	2540.76	2325.44	1926.65	1735.7	1790.66	2016.61
138.51	827.179	3329.68	2520.43	2528.04	2311.93	1915.77	1731.46	2111.57	2007.19
139.324	822.565	3308.42	2507.1	2516.35	2299.49	1905.36	1727.08	3084.69	1997.83
140.138	817.495	3288.35	2494.41	2506.03	2287.69	1895.05	1721.34	1788.75	1988.87
140.951	812.448	3270.68	2481.67	2496.27	2277.33	1885.89	1713.58	1774.95	1979.93
141.765	807.749	3253.52	2468.23	2486.12	2267.26	1876.78	1706.76	1754.71	1971.77
142.578	803.306	3235.31	2457.9	2475.14	2257.03	1867.61	1700.73	1743.61	1964.51
143.392	799.183	3215.99	2436.78	2463.06	2247.45	1858.71	1694.78	1734.75	1957.46
144.205	795.477	3196.08	2414.42	2450.54	2236.91	1850.16	1687.66	1727.84	1949.87
145.018	792.495	3176.06	2390.8	2438.21	2225.13	1841.92	1681.77	1719.03	1942.14
145.831	788.704	3155.86	2377.65	2425.39	2213.04	1833.34	1675.3	1709.09	1934.27
146.644	784.151	3135.34	2374.56	2410.55	2200.55	1821.99	1668.47	1699.38	1926.25
147.456	779.659	3114.63	2366.88	2395.49	2188.91	1811.45	1661.15	1689.71	1918.3
148.269	776.549	3093.72	2353.03	2380.52	2179.1	1800.39	1654.91	1680.65	1910.58
149.082	775.767	3072.66	2340.7	2366.25	2168.61	1789.73	1646.35	1671.74	1903.59
149.894	770.072	3051.54	2328.68	2352.83	2158.4	1779.08	1637.26	1663.12	1896.04
150.707	764.346	3030.67	2315.82	2340.37	2148.41	1768.06	1627.9	1655.61	1887.68
151.518	759.074	3009.7	2300.31	2328.94	2138.1	1757.5	1618.89	1648.62	1877.51
152.331	753.252	2988.92	2283.19	2318.3	2128.23	1747.23	1610.42	1640.8	1867.04
153.143	748.962	2968.62	2268.25	2308.15	2118.62	1736.86	1602.78	1634.65	1856.94
153.955	744.806	2949.35	2254.16	2298.79	2109.38	1726.21	1595.9	1631.54	1847.56
154.767	741.896	2930.64	2238.17	2289.38	2098.95	1716.21	1589.41	1625.58	1837.58
155.578	740.798	2912.65	2222.94	2287.82	2088.21	1708.93	1582.85	1619.53	1827.97
156.389	738.739	2895.09	2207.23	2288.75	2077.26	1701.87	1575.81	1613.46	1818.9
157.201	737.315	2877.45	2194.88	2291.62	2065.79	1695.05	1569.4	1606.91	1810.11
158.013	734.835	2859.46	2183.28	2289.04	2053.91	1688.17	1563.56	1601.01	1801.22
158.823	731.369	2841.4	2171.92	2279.71	2039.53	1681.5	1557.38	1594.36	1792.12
159.635	727.695	2822.92	2161.12	2198.4	2026.63	1673.59	1551.27	1585.91	1783.55
160.446	724.719	2804.41	2151	2161.27	2012.79	1664.13	1545.27	1578.66	1775.99
161.256	718.792	2786.34	2140.69	2154.94	1997.77	1654.19	1539.45	1571.05	1768.61
162.067	714.978	2768.81	2130.42	2143.66	1982.62	1643.32	1533.68	1563.72	1761.47
162.878	711.742	2750.47	2120.58	2128.47	1968.49	1632.82	1527.73	1556.93	1754.59
163.688	708.008	2732.76	2110.84	2123.38	1956.41	1622.81	1521.45	1550.08	1748.09
164.498	703.762	2715.09	2099.29	2112.73	1944.25	1613.18	1514.57	1543.13	1741.77
165.309	699.028	2697.82	2087.02	2100.73	1933.46	1603.53	1506.71	1537.79	1734.72
166.119	691.984	2681.28	2074.28	2090.88	1923.53	1593.44	1498.82	1532.44	1727.58
166.929	686.655	2665.11	2061.3	2080.17	1913.32	1583.39	1492.3	1527.17	1720.38
167.739	683.445	2650.05	2048.06	2068.66	1903.27	1574.67	1486.28	1521.97	1713.97
168.549	678.596	2636.12	2034.73	2057.09	1892.82	1567.06	1481.05	1517.19	1707.71
169.359	673.705	2624.48	2022.6	2045.45	1882.78	1560.51	1476.11	1511.55	1702.11
170.168	669.31	2618.48	2009.96	2033.9	1873.16	1553.55	1471.59	1505.68	1696.16
170.978	665.531	2604.02	1997.08	2022.6	1862.25	1546.61	1466.86	1500.09	1690.37
171.786	662.214	2582.66	1983.55	2011.61	1850.81	1540.07	1461.29	1493.46	1686.23
172.596	658.857	2564.53	1970.12	1999.38	1837.81	1532.42	1455.97	1486.64	1679.15
173.406	655.856	2546.58	1957.53	1987.2	1825.77	1524.13	1450.55	1479.78	1671.69
174.214	652.076	2530.24	1945.31	1974.83	1815.3	1515.4	1445.23	1474.14	1664.03
175.024	645.76	2514.12	1933.34	1962.31	1805.27	1507.41	1438.51	1467.76	1656.54
175.832	642.089	2501.22	1922.05	1949.58	1795.42	1498.91	1431.48	1461.17	1649.17
176.641	638.867	2492.64	1911.52	1937.42	1785.72	1488.75	1424.18	1455.03	1641.7
177.449	636.338	2479.53	1902.41	1925.73	1776.34	1480.45	1416.82	1448.6	1633.94
178.258	634.66	2461.81	1892.99	1915.24	1767.69	1472.47	1409.6	1441.37	1625.89
179.066	633.43	2440.07	1883.17	1904.58	1759.36	1464.46	1402.78	1434.59	1617.88
179.875	632.688	2417.76	1872.77	1896.23	1751.39	1455.99	1396.46	1428.46	1609.83
180.682	631.992	2409.07	1861.36	1887.86	1742.98	1449.11	1389.56	1421.78	1601.95
181.491	630.938	2394.56	1849.83	1882.81	1735.16	1444.14	1383.04	1415.58	1594.4
182.298	629.316	2379.98	1838.75	1875.27	1727.47	1437.72	1376.96	1409.41	1587.01
183.107	627.363	2365.75	1828.66	1867.39	1720.15	1430.57	1371.51	1402.57	1579.8
183.914	625.055	2351.92	1820.33	1859.1	1714.73	1422.9	1366.25	1396.09	1573.02
184.721	621.44	2339.07	1811.59	1850.52	1707.3	1414.09	1362	1390.03	1566.28
185.529	617.737	2326.42	1804.05	1841.98	1699.51	1406.01	1358.27	1383.93	1559.24
186.336	613.826	2314.17	1793.36	1833.34	1691.31	1398.91	1354.7	1377.38	1551.91
187.144	608.845	2302.18	1782.47	1823.8	1682.17	1392.34	1351.13	1370.88	1544.71
187.95	604.772	2290.6	1771.87	1807.55	1674.34	1385.75	1349.49	1364.03	1537.1
188.757	600.137	2279.28	1760.59	1791.85	1667.62	1379.2	1346.67	1356.98	1529.14
189.565	595.199	2268.24	1749.71	1781.96	1661.21	1373.33	1343.87	1350.07	1520.9
190.371	590.89	2257.1	1739.6	1772.28	1655.34	1368.21	1340.91	1344.12	1512.99
191.178	587.486	2245.83	1731.39	1767.1	1648.16	1363.73	1337.58	1338.17	1505.54
191.985	585.12	2234.36	1725.9	1760.94	1640.3	1360.07	1332.01	1332.71	1498.32
192.791	583.638	2222.1	1720.18	1754.55	1631.65	1356.67	1327.57	1327.36	1491.34
193.598	582.51	2209.08	1718.9	1747.02	1622.95	1353.2	1322.75	1322.05	1484.8
194.404	581.647	2195.29	1710.54	1738.85	1615.08	1349.81	1317.82	1317.5	1479.09
195.209	580.757	2180.96	1700.94	1730.03	1607.7	1345.13	1312.58	1313.92	1474.45
196.016	579.72	2167.5	1688.26	1720.63	1600.09	1339.88	1306.8	1310.12	1469.39
196.822	578.368	2153.41	1676.7	1710.61	1591	1333.85	1300.96	1306.04	1464.37
197.627	577.035	2138.08	1663.21	1699.88	1580.97	1326.96	1295.22	1302.38	1459.2
198.432	575.064	2122.26	1650.53	1688.16	1572.2	1321.72	1289.75	1298.73	1453.99
199.239	572.554	2106.29	1637.47	1677.2	1563.31	1316.13	1284.66	1294.62	1448.84
200.044	569.941	2091.25	1624.72	1666.83	1554.03	1309.76	1279.94	1291.45	1443.66
200.849	567.154	2076.79	1612.5	1657.38	1543.75	1303.99	1275.54	1287.74	1437.54
201.654	564.267	2062.78	1601.28	1648.66	1535.02	1298.57	1271.56	1283.76	1431.1
202.46	560.923	2049.62	1590.64	1640.12	1526.87	1293.57	1267.99	1279.66	1425.52
203.265	557.006	2037.14	1580.73	1631.44	1518.83	1288.26	1264.9	1276.14	1420.57
204.069	552.846	2026.29	1571.28	1622.79	1511.64	1283.36	1262.65	1272.42	1415.5
204.874	548.467	2015.34	1561.43	1614.08	1503.61	1278.82	1260.6	1267.8	1411.33
205.679	544.235	2003.29	1552.05	1605.3	1495.92	1274.5	1258.69	1264.3	1407.59
206.484	540.747	1990.97	1543.26	1596.63	1488.22	1270.4	1256.69	1261.56	1404.33
207.288	537.827	1977.78	1537.02	1587.93	1480.93	1266.22	1254.73	1257.85	1399.78
208.092	534.943	1963.01	1530.88	1579.51	1474.34	1262	1252.39	1254.23	1397.17
208.896	532.027	1947.49	1524.44	1570.81	1467.72	1258.31	1250.03	1250.52	1387.8
209.7	528.724	1931.45	1517.4	1560.4	1462.84	1253.99	1247.41	1246.92	1383.19
210.505	526.06	1915.21	1509.67	1548.93	1458.05	1249.27	1244.37	1243.39	1378.87
211.308	524.533	1899.9	1501.38	1537.22	1452.67	1244.34	1241.13	1240.21	1374.71
212.112	523.537	1885.07	1493.27	1525.8	1447.13	1240.87	1237.25	1236.86	1370.56
212.916	522.718	1868.55	1484.85	1514.65	1441.3	1237.68	1233.33	1232.67	1366.48
213.719	521.412	1852.01	1475.28	1504	1435.29	1233.74	1229.26	1227.73	1363.31
214.522	519.768	1835.34	1465.48	1494.09	1429.26	1229.7	1225.12	1223.24	1360.95
215.326	518.287	1818.99	1454.89	1484.75	1422.3	1225.4	1221.18	1219.23	1357.84
216.129	516.88	1803.66	1443.55	1476.03	1415.14	1220.7	1217.22	1216.01	1354.03
216.932	515.006	1788.94	1432.33	1467.01	1407.76	1216.35	1213.02	1212.42	1349.27
217.735	512.948	1774.45	1421.09	1457.64	1400.55	1211.55	1208.88	1208.45	1346.33
218.538	509.347	1760.05	1409.83	1448.19	1393.32	1206.54	1204.8	1204.29	1344.08
219.341	504.529	1746.14	1398.29	1437.96	1385.76	1201.48	1200.37	1200.49	1341.88
220.144	499.457	1732.52	1386.23	1427.53	1378.23	1196.53	1196.11	1196.32	1339.11
220.946	493.958	1719.11	1374	1416.83	1370.42	1190.86	1192.28	1192.44	1336.1
221.749	488.047	1705.61	1363	1405.69	1363.56	1185.68	1188.56	1188.93	1332.27
222.551	482.138	1691.35	1352.53	1394.74	1356.38	1180.84	1184.77	1184.2	1327.95
223.353	479.106	1675.81	1342.32	1383.97	1348.78	1176.49	1180.86	1179.9	1323.4
224.155	476.256	1660.51	1332.19	1372.21	1341.06	1171.89	1176.37	1175.59	1319.41
224.957	476.666	1645.56	1322.33	1360.53	1333.29	1167.21	1171.85	1172.18	1315.05
225.759	476.477	1631.36	1312.59	1349.38	1326	1162.66	1167.42	1169.78	1310.09
226.561	475.06	1617.87	1302.95	1338.45	1318.47	1159.15	1163.44	1167.57	1304.49
227.362	470.553	1604.62	1293.44	1327.71	1310.24	1156.26	1159.53	1165.09	1298.04
228.163	465.233	1591.43	1283.57	1317.49	1302.08	1155.11	1155.81	1162.1	1289.9
228.965	458.329	1577.97	1273.4	1308.57	1293.89	1151.62	1152.29	1159.28	1282.26
229.766	452.534	1564.12	1263.29	1299.63	1285.88	1148.33	1148.69	1156.32	1274.83
230.567	447.599	1550.32	1253.63	1290.59	1277.33	1144.89	1145.1	1153.23	1267.81
231.368	444.297	1536.28	1244.1	1281.63	1268.95	1140.87	1141.34	1149.52	1261.32
232.169	442.066	1522.42	1234.54	1273.26	1260.22	1136.23	1137.44	1145.59	1255.29
232.97	441.889	1508.77	1226.18	1265.33	1252.33	1131.41	1133.44	1141.98	1249.76
233.771	441.559	1495.86	1218.51	1257.74	1245.3	1126.4	1129.34	1138.53	1244.81
234.572	441.299	1483.93	1211.02	1250.68	1238.69	1121.19	1125.25	1134.01	1240.29
235.373	440.741	1472.81	1203.73	1244.26	1232.91	1116.4	1121.03	1130	1236.24
236.172	440.15	1462.13	1196.54	1238.44	1227.79	1112.05	1116.89	1126.39	1233.09
236.973	439.502	1451.51	1189.64	1233.04	1223.03	1107.87	1112.86	1123.33	1229.18
237.773	438.907	1441.24	1182.76	1227.98	1218.7	1103.32	1109.09	1119.92	1225.74
238.573	438.347	1431.4	1176.22	1222.49	1215.07	1099.03	1105.47	1116.57	1222.62
239.373	438.062	1422.7	1170.45	1217.85	1211.59	1094.62	1102.08	1113.87	1219.74
240.173	437.876	1415.74	1165.37	1213.62	1207.43	1090.3	1099.22	1111.41	1216.38
240.972	437.638	1409.69	1161.02	1209.94	1203.41	1086.09	1096.49	1108.73	1212.79
241.772	437.09	1404.92	1157.29	1205.71	1197.48	1082.38	1094.03	1105.92	1209.03
242.572	435.303	1400.23	1154.19	1201.38	1191.25	1079.04	1091.87	1102.26	1205.21
243.372	434.945	1396.24	1151.57	1196.53	1184.67	1075.55	1089.88	1098.22	1201.55
244.17	435.174	1393.38	1149.51	1191.75	1178.35	1072.56	1088.12	1094.01	1198.07
244.97	434.624	1390.87	1147.79	1186.88	1172.21	1069.73	1086.49	1090.79	1194.88
245.769	433.73	1388.72	1146.58	1182.92	1166.2	1066.61	1085.29	1087.44	1192
246.568	432.753	1386.54	1145.7	1179.89	1160.83	1063.08	1084.09	1084.56	1189.24
247.366	433.113	1385.13	1145.29	1177.67	1156.47	1059.43	1082.44	1081.88	1186.66
248.165	433.176	1384.58	1145.49	1176.51	1152.97	1056.48	1080.65	1079.14	1184.65
248.964	434.628	1384.2	1144.88	1176.83	1150.32	1053.76	1078.35	1076.82	1182.64
249.763	436.366	1383.99	1144.4	1179	1150.66	1051.27	1075.88	1074.49	1180.24
250.561	440.288	1384.18	1143.54	1181.74	1148.91	1048.99	1073.55	1072	1177.94
251.359	441.34	1384.07	1141.71	1183.72	1146.54	1047.03	1071.38	1069.99	1175.88
252.158	442.23	1383.88	1138.69	1184.73	1144.14	1044.89	1069.66	1067.96	1174.17
252.955	442.871	1383.85	1134.74	1185.58	1141.75	1042.38	1068.14	1066.26	1173.23
253.754	441.257	1384.71	1131.88	1185.17	1139.2	1039.25	1066.96	1064.72	1172.44
254.552	441.551	1387.13	1130.73	1184.44	1137.37	1035.89	1066.09	1063.86	1170.63
255.349	446.867	1389.59	1130.56	1183.89	1135.92	1032.58	1065.68	1062.88	1168.46
256.147	450.582	1391.8	1130.26	1183.18	1134.23	1029.04	1065.36	1061.8	1166.32
256.944	454.713	1394.14	1130.79	1182.45	1133.01	1026.25	1064.98	1060.68	1164.04
257.742	459.254	1395.62	1132.12	1179.82	1131.88	1023.52	1063.92	1059.66	1161.68
258.539	463.261	1396.47	1134.32	1180.46	1132.03	1021.15	1062.74	1058.56	1159.27
259.336	467.565	1397.39	1137.52	1182.9	1131.6	1019.23	1061.49	1058.32	1156.42
260.133	471.92	1398.5	1143.16	1187.31	1131.3	1017.62	1060.28	1057.28	1153.66
260.93	475.886	1399.84	1146.13	1190.38	1130.01	1016.54	1059.07	1056.82	1151.56
261.727	479.49	1401.59	1149.08	1192.07	1129.09	1015.62	1058.89	1055.87	1149.5
262.524	482.749	1403.82	1151.2	1192.32	1129.09	1014.65	1058.19	1054.19	1150.43
263.32	485.576	1406.12	1151.8	1197.46	1129.67	1014.34	1056.82	1052.81	1148.47
264.117	487.741	1407.64	1151.98	1199.99	1131.05	1014	1055.61	1051.07	1146.11
264.913	489.844	1408.36	1151.91	1201.82	1132.69	1014.86	1054.77	1049.46	1144.04
265.71	490.737	1409.07	1151.68	1203.48	1134.14	1015.46	1054.24	1047.7	1143.16
266.506	491.975	1410.01	1151.36	1204.79	1136.63	1013.6	1054.1	1046.53	1141.89
267.302	493.27	1411.43	1151.29	1205.56	1137.59	1010.83	1053.82	1044.71	1140.43
268.098	494.648	1413.52	1151.17	1205.71	1137.93	1008.18	1053.14	1043.36	1138.95
268.894	496.246	1416.77	1151	1205.56	1133.91	1005.05	1051.75	1043.11	1137.76
269.69	497.976	1419.97	1150.74	1205.25	1130.14	1002.02	1050.34	1042.41	1137
270.486	499.797	1423.08	1150.33	1205.79	1124.4	999.057	1049.09	1041.27	1136.58
271.281	501.864	1425.28	1149.78	1205.2	1121.37	996.305	1048.05	1040.24	1135.88
272.076	503.645	1426.48	1149.16	1203.89	1119.39	993.995	1047.19	1039.1	1135.17
272.872	505.198	1427.09	1148.4	1201.48	1118.41	992.086	1046.28	1038.78	1134.43
273.667	506.442	1427.01	1147.3	1198.77	1117.31	990.34	1045.29	1038.39	1133.69
274.462	507.882	1425.55	1146.05	1196.06	1116.04	989.211	1044.51	1038.38	1132.93
275.257	508.465	1423.37	1144.66	1194.2	1115.47	990.349	1045.19	1038.65	1132.17
276.052	508.876	1420.66	1143.09	1192.35	1115.65	990.357	1045.21	1038.72	1131.38
276.847	508.767	1417.51	1141.46	1190.88	1115.23	989.035	1045.62	1038.95	1130.65
277.641	508.012	1413.82	1139.97	1189.76	1115.6	987.781	1045.76	1039.18	1129.8
278.436	507.569	1409.65	1138.31	1188.83	1115.51	986.299	1045.65	1039.27	1128.99
279.23	509.537	1404.89	1136.63	1187.69	1115.28	984.76	1045.59	1039.44	1128.2
280.024	511.317	1400.14	1135.12	1186.71	1115.03	981.854	1045.56	1039.12	1127.47
280.819	514.17	1395.11	1133.58	1185.78	1113.56	978.031	1045.98	1038.49	1126.78
281.613	516.663	1389.91	1132.56	1184.62	1111.97	973.681	1046.6	1037.86	1126.39
282.407	519.428	1384.77	1131.98	1183.08	1110.37	972.321	1047.33	1036.87	1126.26
283.201	523.617	1379.08	1131.19	1179.99	1108.64	971.164	1046.63	1035.95	1126.48
283.995	525.954	1374.79	1130.66	1177.89	1106.62	970.957	1041.91	1034.51	1126.81
284.788	526.82	1368.07	1129.43	1175.85	1104.43	972.023	1039.79	1033.53	1127.34
285.582	526.511	1361.19	1127.56	1173.78	1102.74	972.956	1037.52	1032.37	1127.96
286.375	526.325	1352.65	1124.18	1172.06	1101.12	973.947	1035.73	1031.6	1128.46
287.168	526.768	1343.76	1119.9	1170.51	1099.27	969.122	1033.99	1030.74	1128.55
287.961	525.834	1335.47	1115.05	1168.17	1097.79	955.765	1032.45	1029.64	1128.34
288.755	523.596	1328.07	1109.61	1164.84	1096.21	949.931	1031.01	1028.35	1127.95
289.548	520.336	1321.9	1104.05	1161	1094.26	948.882	1029.7	1027.21	1127.68
290.341	516.35	1316.97	1098.12	1156.4	1092	954.524	1028.23	1026	1127.35
291.133	512.075	1313.14	1091.73	1151	1089.33	945.638	1026.57	1024.29	1126.87
291.927	507.486	1308.67	1084.13	1145.2	1086.4	939.965	1024.61	1022.66	1126.18
292.719	502.69	1302.79	1075.82	1138.75	1081.63	940.53	1022.36	1021.16	1125.23
293.511	497.758	1295.69	1066.71	1131.5	1076.56	940.148	1019.91	1019.26	1124.05
294.304	493.43	1283.65	1056.65	1123.07	1070.2	939.147	1016.7	1017.99	1123.89
295.096	491.401	1272.21	1046.97	1114.02	1062.46	937.771	1012.83	1016.64	1123.52
295.888	486.807	1260.52	1037.35	1103.96	1054.91	936.13	1009.67	1014.96	1123.24
296.68	481.788	1247.61	1027.64	1092.41	1046.15	934.09	1006.65	1013.26	1122.95
297.472	475.767	1232.86	1018.23	1080.23	1038.37	931.945	1004.12	1012.42	1122.74
298.264	469.761	1218.61	1008.56	1068.22	1030.73	929.866	1001.68	1011.89	1122.6
299.055	464.107	1203.7	998.95	1056.44	1024.23	927.693	999.63	1011.33	1122.59
299.847	458.754	1189.14	989.33	1045.77	1017.15	925.414	998.445	1010.82	1123.07
300.638	453.359	1172.61	978.76	1035.06	1008.67	923.184	997.301	1010.35	1123.41
301.43	447.452	1155.31	968.28	1024.47	1001.19	921.06	996.172	1010.41	1123.45
302.221	440.898	1137.38	958.29	1014.91	994.558	918.887	995.195	1010.2	1123.03
303.013	434.867	1119.23	948.58	1006.1	987.856	916.691	995.02	1009.69	1122.35
303.804	428.76	1101.08	938.68	997.621	983.804	914.687	994.215	1008.19	1121.44
304.595	422.271	1083.29	929.079	989.967	980.996	912.805	992.882	1006.4	1120.48
305.385	415.748	1066.11	919.745	983.178	975.784	910.453	991.042	1004.26	1119.5
306.176	409.276	1050.01	910.248	976.547	965.93	907.921	988.772	1002.03	1118.48
306.967	402.89	1035.1	901.01	969.22	958.111	905.146	986.077	999.63	1116.79
307.757	397.009	1021.4	891.403	961.18	951.236	902.405	981.461	997.072	1114.01
308.547	391.328	1008.83	882.061	952.493	943.96	899.496	978.308	994.99	1112.37
309.338	385.756	996.9	872.598	943.689	939.321	896.365	975.339	992.699	1111.25
310.128	380.309	985.57	863.251	935.029	934.967	893.1	972.579	990.835	1109.94
310.918	374.27	974.24	854.121	926.14	930.774	890.014	970.088	989.196	1108.29
311.708	368.113	963.4	845.362	917.359	926.415	887.548	967.889	988.045	1106.3
312.498	362.032	952.55	837.468	908.87	921.339	884.721	966.018	987.212	1103.9
313.287	356.054	942.49	829.944	900.723	917.001	882.013	964.583	986.654	1101.36
314.077	351.299	932.54	822.821	893.257	911.669	879.632	963.188	986.318	1101.59
314.867	347.021	922.64	815.759	885.701	906.583	877.958	961.759	985.596	1100.73
315.656	342.988	912.48	808.623	878.319	901.483	876.186	959.905	984.573	1099.72
316.445	338.806	901.91	801.311	870.877	896.889	875.282	957.931	983.664	1098.51
317.234	334.09	891.3	794.183	863.756	892.294	875.088	955.683	983.05	1096.78
318.023	330.207	880.57	787.427	857.253	887.766	874.597	953.406	981.156	1094.86
318.812	326.738	870.65	781.134	851.331	880.948	873.903	950.806	978.647	1092.34
319.601	323.53	860.41	775.069	845.469	876.244	872.567	947.907	976.324	1089.7
320.39	320.79	850.22	769.254	839.824	871.754	870.757	944.91	973.525	1086.92
321.179	318.321	841.15	763.581	833.906	867.951	869.07	941.81	970.672	1081.84
321.967	316.06	833.33	757.878	828.081	864.279	866.571	938.469	967.651	1078.64
322.756	313.894	827.12	752.936	822.278	860.595	863.686	935.331	965.356	1075.64
323.543	311.942	821.38	748.22	816.364	857.805	860.605	932.641	963.345	1072.85
324.332	310.154	816.39	743.754	810.488	855.654	857.862	930.623	961.455	1070.18
325.12	308.302	811.4	739.56	804.955	853.957	855.44	928.921	959.89	1067.69
325.908	306.292	806.16	734.953	799.635	851.995	853.064	927.612	958.606	1065.35
326.696	303.936	800.67	732.001	794.9	850.106	850.658	926.66	957.05	1063.26
327.483	302.115	794.58	727.605	790.799	847.632	848.097	926.033	955.26	1061.39
328.271	300.124	788.28	722.374	787.2	845.291	845.477	925.688	953.141	1059.88
329.059	297.49	783.18	716.195	784.212	842.24	843.502	925.327	951.811	1058.48
329.846	295.037	777.64	710.35	781.324	838.884	842.502	924.836	951.015	1057.23
330.634	292.906	771.54	705.206	778.478	835.751	841.748	924.22	950.245	1055.78
331.421	290.952	765.3	700.793	775.782	832.355	840.871	923.404	949.588	1054.2
332.208	289.215	758.51	696.978	773.238	828.586	840.596	922.344	948.909	1052.65
332.995	287.623	751.49	693.667	770.868	824.947	840.172	921.146	948.21	1050.61
333.781	286.238	745.4	690.922	768.709	821.635	839.672	919.808	947.242	1048.56
334.568	285.432	740.85	688.769	766.718	819.027	838.861	918.479	946.665	1046.45
335.355	285.353	738.2	687.076	764.742	816.764	837.965	916.784	946.359	1044.31
336.142	286.218	736.4	685.496	762.884	814.962	837.3	914.732	945.608	1042.33
336.928	286.011	735.81	684.089	761.074	813.873	836.555	912.704	945.249	1040.57
337.715	285.291	736.28	683.083	759.276	812.934	835.671	910.723	944.572	1039.17
338.501	284.052	739.38	681.748	757.036	812.397	834.562	908.885	944.36	1038.16
339.287	282.315	737.05	679.972	754.339	812.764	833.3	907.77	943.928	1037.11
340.073	282.275	734.75	677.988	751.602	813.011	832.449	906.752	943.609	1036.09
340.859	282.512	732.78	676.029	748.941	813.407	831.692	905.974	943.573	1034.88
341.645	282.439	730.73	673.934	746.583	814.4	831.519	905.462	942.519	1033.76
342.431	282.24	728.9	671.993	744.719	815.239	831.718	905.215	941.06	1033.52
343.216	281.944	727.4	670.171	743.431	816.134	831.99	905.211	940.26	1033.45
344.002	282.06	726.54	668.964	741.95	816.754	832.193	905.587	940.022	1033.6
344.787	282.022	726.55	668.306	740.361	817.197	832.862	906.06	939.751	1033.42
345.572	281.687	726.25	667.87	738.508	817.597	833.382	906.81	939.713	1033.11
346.358	281.021	725.64	667.146	736.858	817.828	834.058	907.563	939.726	1032.49
347.142	279.855	725.01	665.874	735.432	817.465	833.936	907.419	940.201	1031.78
347.927	278.426	724.42	664.567	734.361	817.355	833.084	907.151	940.307	1031.01
348.712	277.558	723.46	663.044	733.656	816.867	832.011	906.618	940.684	1030.17
349.497	276.932	722.3	662.394	733.334	815.202	830.442	905.956	940.968	1029.3
350.281	276.499	720.67	662.571	733.284	814.248	828.421	905.177	941.646	1028.29
351.066	276.497	718.63	662.966	733.508	812.84	826.613	904.3	942.811	1027.3
351.85	276.631	716.11	663.234	733.984	811.466	825.248	903.378	943.546	1026.24
352.635	276.427	712.82	663.452	735.313	809.939	823.511	902.318	944.152	1025.2
353.419	276.174	708.84	663.616	736.613	808.509	821.694	901.16	944.144	1024.38
354.203	275.775	704.93	663.915	737.83	806.26	819.65	899.739	944.065	1023.75
354.987	275.319	701.42	664.245	738.198	804.147	817.926	898.382	943.469	1022.62
355.771	274.8	698.504	664.138	737.99	802.128	816.854	897.424	942.768	1021.46
356.554	274.123	696.739	663.543	737.005	801.065	816.527	897.289	940.935	1020.25
357.339	273.489	695.685	662.776	735.453	800.366	815.999	897.593	939.426	1019.08
358.122	272.811	695.032	661.781	733.568	799.596	815.858	897.956	937.799	1018.02
358.905	272.064	695.103	660.785	731.288	799.276	816.216	898.22	936.991	1017.14
359.689	271.374	695.3	659.404	728.313	799.045	816.393	898.407	936.208	1016.3
360.471	270.771	695.074	656.92	725.368	798.92	816.131	898.068	935.4	1015.85
361.255	270.266	694.222	654.24	722.615	797.915	815.753	896.747	934.896	1015.77
362.038	269.66	692.324	650.844	719.609	796.727	814.982	895.87	934.967	1015.7
362.82	269.31	689.808	648.756	717.056	795.384	813.152	895.334	934.727	1015.43
363.604	269.14	687.815	647.194	715.488	793.734	811.829	895.022	933.947	1015.18
364.386	268.962	685.279	646.13	714.303	792.209	811.135	895.043	933.689	1014.8
365.168	268.67	682.539	645.402	713.964	790.344	810.093	895.301	932.747	1013.85
365.951	268.323	679.725	644.83	714.002	788.641	809.649	895.652	932.491	1013.04
366.733	267.972	676.942	644.69	714.846	786.89	809.711	895.987	932.002	1012.34
367.515	267.763	674.836	643.771	716.065	785.063	810.216	895.882	931.516	1011.89
368.298	267.548	672.57	642.676	717.221	784.007	810.511	895.804	931.218	1011.92
369.08	267.321	670.644	641.207	717.753	783.466	810.883	895.716	930.301	1012.08
369.861	267.135	669.129	639.534	717.777	782.363	810.769	895.647	929.842	1012.54
370.644	267.018	668.099	637.862	716.906	780.593	810.487	895.341	928.794	1013.34
371.425	267.007	667.505	635.865	714.932	780.319	810.526	895.237	927.331	1014.47
372.207	267.099	667.292	633.339	712.428	780.396	810.737	895.566	926.607	1015.75
372.988	267.197	667.375	631.905	709.049	780.61	810.637	895.573	927.114	1017.33
373.77	267.378	667.699	630.996	705.267	781.288	811.024	895.601	927.351	1018.58
374.551	267.674	667.662	630.297	702.778	781.666	811.368	895.429	928.191	1019.46
375.332	267.539	667.243	629.643	700.417	781.562	810.838	895.178	927.656	1019.63
376.113	267.64	666.327	629.106	698.082	781.578	809.976	894.749	927.406	1019.52
376.894	267.792	665.225	629.183	695.803	781.452	809.186	894.296	927.581	1019.77
377.675	267.757	663.868	628.578	693.542	780.111	807.944	893.593	927.528	1019.78
378.456	267.468	661.972	627.707	691.543	779.97	807.014	892.475	927.404	1019.78
379.236	266.237	660.211	626.416	689.906	779.051	806.19	890.994	926.817	1019.65
380.017	265.034	658.273	624.323	688.789	777.734	805.061	888.269	926.414	1019.35
380.797	263.972	656.113	622.058	688.498	776.926	804.006	885.322	925.676	1018.9
381.577	263.049	653.851	620.134	688.848	775.207	803.092	882.571	925.88	1018.43
382.357	262.312	651.744	618.178	689.387	773.509	802.192	880.102	925.309	1017.93
383.138	261.732	649.622	616.628	689.826	771.671	801.146	878.363	924.978	1017.65
383.918	261.307	647.483	615.168	689.233	769.988	800.216	877.035	924.546	1017.32
384.698	261.104	645.375	613.878	687.905	767.704	799.384	876.244	924.073	1016.99
385.477	261.725	643.385	612.659	685.99	765.851	798.278	876.02	923.581	1015.79
386.257	261.319	641.264	611.575	683.731	763.787	797.861	876.39	922.659	1015.13
387.037	260.801	639.514	610.815	681.366	761.297	798.182	877.122	921.507	1014.56
387.816	260.249	637.976	610.151	679.031	759.542	798.508	878.177	920.429	1013.49
388.595	259.827	636.429	609.961	676.784	758.036	799.369	879.192	919.705	1012.42
389.374	259.868	635.089	610.336	674.723	757.055	799.912	880.304	918.511	1011.13
390.154	259.558	633.483	611.026	672.807	755.945	800.044	881.319	917.707	1009.72
390.932	258.962	631.303	610.869	671.126	755.281	800.31	882.199	916.627	1008.31
391.711	258.621	628.813	610.154	669.934	754.789	801.116	882.888	915.56	1007.17
392.49	258.309	626.898	609.52	669.187	754.338	801.293	883.237	914.158	1006.45
393.269	258.081	625.411	608.483	668.832	753.813	800.181	883.421	913.347	1005.85
394.047	258.085	624.606	607.133	669.114	752.935	798.626	883.356	912.97	1005.34
394.826	258.237	624.305	605.254	669.576	751.603	796.455	883.173	912.356	1004.9
395.604	258.569	625.064	603.61	670.429	750.504	794.585	882.75	911.724	1004.63
396.383	258.96	624.737	602.135	671.537	749.76	792.895	882.26	911.445	1004.44
397.161	259.418	624.57	601.224	672.817	749.306	791.061	881.622	912.243	1004.26
397.939	259.804	624.797	600.463	673.852	749.352	788.933	880.631	912.743	1004.47
398.717	260.041	625.242	599.606	674.536	749.158	787.083	879.758	913.453	1005.18
399.495	260.273	626.128	598.774	674.888	748.597	786.071	878.745	913.419	1004.86
400.273	260.538	626.989	597.963	675.472	748.369	785.122	877.593	912.935	1003.89
401.05	260.326	626.852	597.748	676.095	748.552	784.511	876.478	912.167	1002.77
401.828	259.909	626.092	597.762	676.851	749.306	784.888	875.414	911.472	1001.79
402.605	259.488	624.53	598.242	677.668	750.09	785.801	874.403	910.912	1001.03
403.382	259.057	622.521	598.851	677.953	751.166	787.131	873.891	910.205	1000.49
404.159	259.048	618.947	599.515	677.858	752.182	788.688	873.358	909.029	1000.46
404.937	259.112	617.97	599.857	677.335	753.236	789.789	873.238	907.517	1000.78
405.714	259.236	616.863	600.162	676.546	754.497	790.758	873.156	906.799	1001.6
406.491	259.322	615.652	600.082	675.961	755.943	791.655	873.155	906.435	1002.09
407.267	259.452	614.576	599.559	675.469	756.811	792.567	873.287	909.072	1002.05
408.044	259.525	613.42	598.928	674.456	756.829	793.011	873.562	909.389	1001.53
408.82	259.59	609.493	598.169	673.136	756.192	792.986	873.98	909.508	1000.82
409.597	259.271	608.011	597.519	671.618	754.966	792.261	874.631	909.676	999.803
410.374	259.013	606.117	597.294	669.833	753.488	791.728	875.428	910.021	998.64
411.149	258.774	606.125	597.183	667.885	751.827	791.264	876.328	910.356	997.296
411.925	258.529	605.871	597.105	666.194	750.169	790.796	877.316	909.124	995.819
412.702	258.265	606.218	597.155	664.804	748.489	790.199	876.814	908.881	994.47
413.478	258.223	608.226	596.844	663.031	746.76	789.719	875.224	908.328	993.428
414.253	257.98	609.313	596.534	661.268	744.514	789.429	873.186	907.042	992.635
415.029	257.285	609.637	596.283	659.625	742.515	789.493	871.118	906.401	991.91
415.805	256.212	609.186	596.063	658.78	741.02	789.854	869.204	905.339	990.773
416.58	255.111	607.892	595.91	658.221	739.989	789.815	867.769	904.371	990.368
417.355	254.316	605.849	595.723	658.215	739.366	789.881	866.64	903.993	990.582
418.131	254.03	603.211	595.626	658.459	739.141	789.679	865.824	904.071	991.009
418.906	254.144	600.299	595.231	658.869	739.569	788.751	865.319	904.357	991.768
419.681	254.556	600.213	594.866	659.281	740.019	788.44	865.031	904.752	992.668
420.456	255.296	599.372	594.263	659.725	740.817	788.09	864.912	904.909	993.447
421.231	256.406	598.755	593.725	660.09	741.213	788.35	865.224	904.875	994.174
422.005	258.016	598.165	593.118	660.401	741.763	788.785	865.742	904.811	994.639
422.78	258.831	597.948	592.624	660.739	742.108	788.476	866.537	904.968	995.215
423.554	259.458	598.137	592.509	661.049	741.906	787.388	867.303	905.186	995.511
424.329	259.814	598.58	592.585	661.056	741.696	785.789	867.833	905.382	995.793
425.104	260.076	599.338	592.605	660.878	741.171	783.934	867.506	905.807	995.842
425.877	260	600.886	592.601	660.634	741.135	781.94	867.009	906.18	995.516
426.652	259.628	603.252	592.29	660.434	741.073	780.259	866.442	906.449	994.753
427.425	258.284	603.975	591.614	660	740.595	778.856	865.814	906.391	993.782
428.2	257.229	604.13	590.528	659.554	740.655	777.344	865.059	905.854	992.579
428.973	256.491	603.828	589.321	659.041	740.439	775.973	864.377	905.284	991.407
429.747	256.274	603.309	588.27	658.721	739.736	774.444	863.809	905.65	989.932
430.521	256.496	602.48	587.105	658.533	738.699	773.074	863.388	906.254	988.558
431.294	256.484	601.503	585.599	658.503	737.832	771.811	863.326	907.155	987.242
432.068	257.383	600.37	583.74	658.752	736.816	770.934	863.508	907.802	986.423
432.84	257.602	599.15	581.736	659.185	735.796	770.499	863.828	908.492	985.878
433.614	257.464	597.929	579.542	659.872	734.933	773.008	864.265	909.219	985.546
434.387	257.041	596.665	577.049	660.42	733.959	774.775	864.8	909.565	985.357
435.16	256.648	595.174	575.936	660.688	732.438	776.461	865.622	909.438	985.255
435.933	255.384	593.874	575.714	660.533	731.562	778.263	866.594	909.253	985.284
436.705	255.196	592.593	576.004	659.412	730.732	779.879	867.531	909.286	985.564
437.478	255.044	591.43	579.702	657.883	730.474	781.904	868.286	909.134	986.232
438.25	254.803	590.384	584.683	655.973	730.378	783.816	868.713	908.86	987.219
439.023	254.857	590.165	582.002	653.687	730.384	785.939	868.232	908.562	987.792
439.795	254.848	590.109	575.223	651.311	731.206	788.08	867.293	907.766	988.114
440.568	254.662	590.208	574.035	649.312	732.463	790.416	866.221	907.218	988.23
441.339	254.359	590.162	576.135	647.863	733.859	792.231	865.075	905.725	988.125
442.111	253.963	590.21	577	646.589	734.905	793.629	864.327	904.292	988.084
442.883	253.335	590.006	578.469	645.669	734.799	794.048	863.304	902.099	987.596
443.655	252.593	589.558	578.623	644.942	734.203	792.375	862.211	898.613	986.967
444.426	252.077	589.324	578.653	644.619	732.923	789.003	861.194	897.583	986.015
445.198	251.805	588.56	578.365	644.578	731.321	784.837	860.379	896.737	985.103
445.969	251.954	587.534	577.991	644.794	729.578	780.876	859.739	896.637	984.32
446.741	252.249	586.433	577.433	645.221	727.815	777.101	859.17	897.41	983.909
447.512	252.596	585.207	576.782	645.886	726.379	773.55	858.906	897.893	983.647
448.283	252.984	584.187	576.107	646.732	725.283	772.983	858.807	898.72	983.64
449.054	253.26	583.323	575.618	647.613	724.457	772.78	859.834	899.182	983.801
449.826	253.553	582.507	575.267	648.354	724.009	774.37	859.91	899.133	984.126
450.596	253.899	581.42	575.153	648.324	723.418	776.24	860.417	896.87	984.854
451.367	254.367	580.574	575.266	647.844	722.969	776.434	859.505	895.707	985.677
452.137	254.816	579.762	575.212	646.774	721.935	775.866	858.822	894.328	986.537
452.908	255.204	579.15	575.245	644.304	721.433	775.008	858.01	893	987.39
453.678	255.438	578.789	575.155	642.61	720.487	771.761	857.457	892.088	987.773
454.448	255.614	578.453	575.21	641.642	719.803	770.093	857.039	892.122	988.056
455.218	255.486	578.139	575.776	640.892	719.706	768.005	857.247	892.311	988.421
455.989	255.159	577.986	576.707	640.255	720.119	766.201	857.908	892.386	988.939
456.759	254.637	577.869	577.869	639.922	720.317	764.556	858.937	892.797	989.856
457.529	254.128	577.682	578.933	639.575	720.277	762.908	860.287	892.736	989.187
458.298	253.595	576.839	579.742	639.455	719.674	761.273	862.044	892.966	987.564
459.068	253.289	575.62	580.196	639.224	719.512	758.976	862.363	893.026	985.623
459.837	253.183	574.269	579.756	638.912	719.341	756.234	861.324	893.06	983.415
460.607	253.279	573.809	579.106	638.229	719.203	755.367	859.3	893.271	981.071
461.377	253.666	573.371	578.1	637.159	719.094	755.006	856.79	894.774	978.546
462.146	254.118	573.175	576.78	636.27	718.813	755.167	855.03	894.815	975.906
462.915	254.613	573.114	575.175	635.539	718.883	756.143	854.192	894.281	973.261
463.684	254.987	573.347	573.518	635.227	718.136	757.097	853.124	893.462	970.999
464.452	255.275	573.615	571.802	635.321	717.155	759.128	852.166	893.283	968.883
465.221	255.442	573.4	569.953	635.046	716.743	761.531	851.351	892.927	968.019
465.99	255.656	572.933	569.543	634.755	716.566	763.674	851.13	892.858	967.13
466.758	255.951	572.287	567.865	634.593	716.513	764.228	850.92	893.253	967.082
467.527	255.506	571.567	566.154	634.59	716.588	764.445	850.967	893.718	967.318
468.295	254.848	571.507	564.417	634.878	716.621	763.983	851.424	894.241	967.872
469.063	254.036	571.534	562.947	635.318	716.676	762.101	852.193	895.159	968.291
469.832	252.898	571.653	561.68	635.889	716.742	761.398	853	896.575	969.013
470.6	251.842	571.738	560.914	635.901	716.341	759.782	853.671	897.853	970.043
471.368	250.832	571.801	560.557	635.513	715.685	759.514	853.621	899.095	970.888
472.136	249.911	571.231	559.705	634.604	715.236	759.406	852.954	900.516	970.322
472.904	249.389	570.412	559.409	632.477	714.519	759.513	851.975	900.97	970.798
473.672	248.968	569.401	559.67	631.269	714.023	759.636	850.987	902.356	971.191
474.438	248.775	568.477	560.473	630.049	713.412	759.551	850.083	903.536	971.73
475.206	248.371	567.385	561.554	628.902	712.726	759.873	849.373	904.598	972.216
475.973	248.736	566.322	562.605	627.892	712.055	760.481	848.912	905.4	972.811
476.741	249.398	565.395	563.347	627.007	711.319	760.468	848.504	906.106	973.403
477.508	250.359	565.74	563.574	626.682	711.095	759.023	848.221	906.531	974.024
478.275	251.797	566.867	563.697	626.716	710.937	759.232	848.08	906.409	974.631
479.042	253.132	568.684	563.732	627.427	710.581	759.653	848.116	905.811	975.194
479.809	254.204	568.485	563.506	628.352	710.826	759.952	848.318	905.452	975.856
480.575	254.996	567.212	563.139	629.499	710.936	760.177	848.909	904.892	976.228
481.342	255.661	564.391	562.541	630.782	710.923	759.613	849.727	904.135	976.62
482.109	256.101	556.61	561.08	632.461	710.606	759.579	851.028	903.607	977.056
482.874	256.28	548.057	559.416	634.023	710.179	759.138	852.554	902.497	977.639
483.641	255.819	543.664	558.009	635.184	709.743	758.596	853.766	901.872	978.658
484.407	255.819	543.428	557.096	636.042	709.132	758.373	854.01	901.84	979.706
485.173	255.693	544.591	556.381	636.04	707.922	758.251	853.949	902.544	980.802
485.94	255.504	547.039	556.057	635.852	707.341	758.343	853.612	903.283	981.693
486.706	254.821	548.476	556.027	635.518	707.343	758.396	852.795	903.838	981.402
487.471	253.97	546.2	556.222	634.945	707.176	758.414	851.832	905.034	981.547
488.236	252.75	546.49	556.645	634.356	706.832	758.636	850.936	905.886	981.886
489.002	251.919	549.837	557.051	634.044	706.18	758.826	850.175	906.435	982.371
489.768	251.283	551.532	557.24	634.018	704.947	758.527	849.625	906.769	982.793
490.533	250.856	553.433	557.264	633.94	704.075	758.111	849.706	907.089	983.342
491.298	250.642	555.043	557.162	633.884	703.403	757.153	849.426	907.032	983.933
492.063	250.739	556.332	556.8	633.77	702.996	756.428	848.816	906.259	984.51
492.829	251.043	557.476	556.41	633.952	702.713	755.233	848.141	905.9	985.157
493.593	251.589	557.576	555.84	633.988	702.529	754.224	847.312	905.837	985.742
494.358	252.149	556.236	555.029	633.58	703.144	753.094	846.743	905.742	986.021
495.123	252.69	555.239	554.048	632.975	704.306	752.036	846.85	904.989	985.903
495.888	253.308	554.759	553.189	632.187	704.169	751.324	846.764	904.491	985.866
496.652	253.933	554.443	552.653	631.464	703.842	750.481	846.73	903.634	986.044
497.416	254.75	554.387	553.033	630.519	703.224	750.156	847.102	903.876	986.518
498.181	255.53	555.423	552.933	629.314	702.639	750.031	848.039	903.53	987.443
498.945	256.255	556.538	552.61	628.013	702.035	750.128	849.133	903.492	988.661
499.709	256.788	556.859	552.171	627.21	701.744	750.614	850.29	903.788	990.12
500.472	257.038	556.497	551.477	626.722	701.26	751.033	850.94	904.853	992.087
501.237	256.438	555.502	550.498	626.292	700.458	751.222	851.416	905.772	994.35
502.001	255.658	553.78	549.325	626.193	700.524	751.941	851.565	907.063	996.852
502.764	254.277	551.785	548.281	625.639	700.149	752.664	851.806	908.223	999.593
503.528	252.479	549.787	548.509	624.754	699.342	752.875	852.249	909.572	1002.52
504.291	250.372	547.913	549.223	623.649	697.939	752.94	852.708	911.097	1005.28
505.054	249.32	546.069	550.57	621.427	697.21	752.572	852.986	913.168	1008.25
505.818	248.625	544.325	552.336	620.606	696.671	752.218	853.016	914.99	1011.33
506.581	248.366	542.69	554.398	619.862	696.745	751.581	852.568	916.982	1014.61
507.344	248.328	541.195	555.547	619.189	697.038	750.796	852.263	919.107	1018.11
508.107	248.793	539.899	554.263	618.662	697.131	749.948	852.028	921.974	1022.01
508.87	249.288	539.078	551.87	618.242	696.105	749.382	852.407	925.631	1025.71
509.632	249.492	538.861	547.348	617.933	694.939	748.42	852.361	929.556	1029.59
510.395	249.59	538.787	543.798	617.854	694.778	747.414	851.153	933.234	1033.89
511.157	249.449	538.89	539.676	618.027	694.215	746.377	849.348	937.54	1038.54
511.92	248.111	539.116	535.323	618.35	693.88	744.99	847.578	942.253	1043.36
512.682	247.972	539.34	532.599	619.403	693.217	744.387	846.39	946.922	1048.19
513.445	248.429	539.386	531.17	619.555	692.973	744.605	845.701	950.748	1052.83
514.206	250.084	539.401	529.622	619.725	692.737	744.95	845.278	954.06	1057.32
514.969	250.659	539.234	528.298	620.001	692.945	745.308	845.186	957.041	1061.49
515.73	250.843	538.338	527.194	620.597	693.606	745.009	845.102	960.502	1065.37
516.492	251.067	537.65	526.359	620.848	693.696	745.369	845.248	962.803	1069.07
517.254	251.239	537.499	526.049	620.711	694.301	746.181	845.666	964.678	1072.54
518.015	251.36	537.558	527.17	620.142	694.478	746.785	847.031	965.891	1075.79
518.777	251.451	538.065	527.999	618.528	695.116	747.226	847.583	966.458	1078.76
519.538	251.584	538.696	528.858	616.612	695.411	747.493	848.076	966.139	1081.62
520.299	251.637	539.393	529.652	616.432	695.73	747.508	848.659	965.112	1084.18
521.061	251.612	539.698	530.299	616.517	696.095	747.386	849.625	964.495	1086.63
521.822	251.521	540.783	531.045	616.447	696.083	747.303	850.554	963.917	1088.87
522.582	251.384	541.973	531.85	618.222	695.771	747.26	851.493	964.898	1091.09
523.344	251.492	543.19	532.8	617.659	693.905	746.783	852.231	966.212	1093.27
524.104	251.485	544.267	534.535	615.509	693.675	745.893	852.858	968.147	1095.44
524.865	251.14	545.086	536.712	613.37	693.34	744.571	852.858	970.552	1097.79
525.626	250.35	545.553	538.808	611.308	694.482	742.779	852.57	972.171	1099.87
526.386	249.622	545.232	540.267	609.918	694.019	741.94	852.17	973.918	1102.14
527.146	249.328	544.949	541.286	607.37	694.874	741.176	851.805	975.79	1104.12
527.907	249.296	544.383	541.922	605.991	698.347	740.833	851.357	977.49	1105.56
528.667	248.872	543.567	542.741	605.251	696.853	741.707	851.949	978.639	1106.51
529.427	248.059	542.507	542.7	604.843	693.599	741.324	852.494	979.545	1106.96
530.186	247.035	540.968	542.414	604.776	690.168	740.801	852.941	980.103	1107.12
530.946	246.102	539.242	541.933	604.974	687.323	739.905	853.215	980.752	1106.77
531.706	245.365	537.802	541.284	605.275	685.37	739.169	853.238	981.125	1105.9
532.466	244.878	536.352	540.061	605.82	685.103	738.091	852.907	980.835	1104.31
533.225	244.628	535.249	538.724	606.369	685.156	737.66	852.332	979.645	1102.65
533.984	244.797	533.59	537.296	606.914	685.793	737.652	851.648	978.514	1100.57
534.743	245.33	531.467	535.932	607.18	686.414	737.796	850.881	976.422	1097.91
535.503	246.078	529.296	535.025	607.131	686.912	737.993	849.955	973.911	1094.75
536.262	246.668	527.125	534.208	606.343	686.996	738.377	848.989	971.498	1090.91
537.021	247.282	524.963	533.462	605.565	687.114	738.998	847.867	968.895	1086.58
537.78	247.965	522.89	532.672	604.809	685.763	740.021	846.909	965.603	1081.62
538.539	248.565	521.556	531.42	603.978	685.346	740.701	846.092	962.556	1077.26
539.297	248.964	520.459	530.161	603.166	685.557	741.808	844.832	958.583	1072.13
540.056	248.925	519.553	528.906	602.568	685.575	742.559	842.914	954.167	1066.38
540.815	248.282	519.11	527.691	602.226	685.944	743.418	841.332	949.675	1060.12
541.573	247.832	518.631	526.59	602.102	686.978	744.002	839.918	945.034	1053.17
542.331	247.178	518.136	525.592	602.268	687.719	744.565	838.997	940.144	1044.76
543.09	246.493	517.447	525.186	602.758	688.623	744.99	838.659	934.978	1037.47
543.848	245.875	516.776	525.938	603.166	689.387	745.729	838.378	930.384	1031.21
544.605	245.477	516.297	526.508	602.137	689.908	745.569	837.883	926.119	1025.26
545.363	245.507	515.779	526.046	599.604	690.116	745.115	837.424	921.967	1020.12
546.121	245.607	515.401	525.383	596.731	689.469	744.101	837.159	917.963	1015.37
546.879	245.701	515.293	524.449	593.443	688.751	744.011	837.009	914.833	1010.98
547.636	245.818	515.183	523.388	591.909	687.853	740.166	837.103	912.123	1006.89
548.394	245.911	514.974	522.297	593.234	687.073	738.213	836.859	910.002	1003.02
549.151	246.007	514.384	521.608	593.494	685.836	736.682	836.06	908.267	999.505
549.908	246.036	513.577	521.365	593.063	684.559	735.456	833.982	907.324	996.368
550.665	246.052	512.856	521.284	592.369	683.25	734.267	832.624	906.458	993.448
551.422	246.091	511.878	521.588	591.92	682.262	733.601	831.325	906.789	990.799
552.179	246.073	510.411	521.916	591.45	681.561	733.942	830.097	906.426	988.414
552.936	246.092	509.07	521.18	591.147	681.127	734.603	828.863	905.569	986.293
553.693	245.979	508.164	520.186	590.76	681.271	736.824	827.871	904.354	984.434
554.45	245.832	508.279	519.638	590.631	681.713	736.792	826.751	902.754	982.838
555.205	245.73	508.452	519.355	590.823	681.577	735.54	825.777	901.076	981.52
555.962	245.624	508.83	519.346	591.122	681.134	734.574	824.866	899.088	980.53
556.718	245.51	509.046	519.797	590.896	680.568	733.632	824.142	897.471	979.795
557.475	245.391	509.407	520.546	590.023	680.151	732.524	823.473	895.505	979.194
558.231	245.253	509.845	521.383	589.077	679.581	731.865	822.881	892.992	978.565
558.987	245.132	510.375	522.099	588.06	678.705	730.992	822.331	890.659	977.777
559.743	244.982	510.72	522.401	586.981	677.553	729.414	821.962	888.318	976.831
560.498	244.804	510.758	522.684	585.986	676.902	727.707	821.687	886.588	975.817
561.254	244.671	510.439	522.879	585.06	676.062	726.936	821.447	885.082	974.675
562.01	244.502	509.424	522.993	584.018	675.99	726.258	821.327	884.039	973.162
562.765	244.344	507.696	523.078	582.877	676.567	725.707	821.177	882.951	971.596
563.521	244.155	505.825	523.114	581.778	676.39	724.908	820.891	882.678	970.022
564.275	243.996	503.958	523.107	581.049	676.152	724.534	820.366	882.569	968.664
565.031	243.772	502.482	523.133	580.865	675.584	724.71	819.669	883.194	967.252
565.786	243.58	501.063	522.799	581.531	674.952	724.986	819.348	884.049	965.894
566.541	243.393	499.741	521.424	582.523	674.172	725.634	819.117	885.011	964.578
567.296	243.23	498.831	520.391	583.797	673.445	726.786	818.963	885.354	963.448
568.05	243.063	498.25	519.313	584.846	672.822	728.59	818.806	885.661	962.59
568.805	242.949	497.922	518.3	585.844	671.891	731.138	818.78	885.089	962.105
569.56	242.879	497.659	517.239	586.666	670.937	731.638	818.887	884.4	962.53
570.314	242.781	497.196	516.975	587.132	669.97	732.291	819.683	883.652	963
571.068	242.742	496.626	517.08	587.453	669.354	732.9	820.39	882.436	962.618
571.823	242.601	496.404	517.384	587.598	669.067	733.019	821.073	881.005	961.635
572.576	242.466	496.419	517.17	587.641	668.99	733.518	821.767	879.576	959.467
573.331	241.948	497.473	516.802	587.624	669.618	735.276	822.087	878.691	957.865
574.085	241.515	498.627	516.411	587.687	670.457	737.599	822.137	877.966	956.459
574.838	240.968	499.344	515.772	587.115	674.13	741.125	821.973	877.176	955.445
575.592	240.46	499.477	515.125	586.419	675.706	745.145	821.222	876.137	954.575
576.346	240.08	498.947	514.605	585.579	676.42	752.068	820.565	875.541	954.095
577.099	239.845	497.867	513.749	584.78	676.828	755.586	820.176	875.001	954.02
577.853	239.684	496.295	512.854	584.103	676.304	758.778	819.009	874.39	954.002
578.606	239.785	493.999	512.475	583.625	675.441	760.959	817.552	874.409	954.095
579.359	240.091	491.301	512.208	583.252	675.093	762.568	815.979	874.464	954.116
580.113	240.716	489.387	511.796	582.946	674.654	761.249	814.719	874.706	954.047
580.865	241.861	487.824	511.385	582.701	673.76	759.203	813.629	874.819	953.901
581.619	243.161	486.521	511.419	582.428	672.32	755.815	813.011	874.5	953.596
582.371	244.885	485.815	512.133	582.095	670.596	752.144	812.654	873.982	953.361
583.124	245.246	485.706	513.592	581.67	667.802	748.263	812.505	873.329	952.809
583.876	243.677	486.021	515.218	581.38	666.448	745.401	812.717	872.811	952.172
584.629	242.748	486.908	514.144	581.003	665.324	742.538	813.071	872.726	951.414
585.381	243.521	488.164	514.217	581.084	664.682	739.612	813.562	873.186	950.542
586.134	243.776	490.101	514.944	581.33	665.593	736.783	814.258	873.705	949.472
586.886	244.008	491.29	516.225	581.496	667.495	734.372	814.833	874.208	948.434
587.638	244.148	493.481	517.45	581.53	668.185	732.549	815.305	874.451	947.415
588.39	244.281	495.012	521.8	581.345	669.179	731.417	815.782	874.733	946.659
589.142	244.277	496.594	520.514	580.742	669.751	730.829	816.483	874.806	946.522
589.894	244.17	497.764	518.76	580.117	670.597	731.121	817.381	875.074	946.582
590.645	244.005	498.226	516.785	579.75	671.264	731.851	818.284	874.961	946.781
591.397	243.588	498.16	515.281	579.63	672.401	732.594	819.37	875.163	947.065
592.148	243.171	496.748	515.348	579.912	673.834	733.935	819.942	874.49	946.842
592.9	242.72	495.771	515.577	580.495	674.671	734.087	819.817	873.805	946.374
593.651	242.376	494.593	519.206	581.939	675.441	734.147	819.689	873.338	945.907
594.402	242.027	493.277	518.897	583.441	675.891	733.697	819.4	872.563	945.433
595.153	241.942	491.718	519.04	584.87	675.761	732.742	819.047	871.437	944.976
595.904	241.595	490.346	515.966	586.35	674.768	731.617	818.672	870.461	944.499
596.655	241.058	489.14	512.722	587.551	673.474	730.914	818.263	869.175	944.06
597.406	240.683	488.283	510.26	588.674	671.959	729.745	817.773	867.749	943.518
598.156	240.603	488.085	509.973	589.677	671.01	728.919	817.124	866.2	942.926
598.907	240.622	488.416	511.271	590.502	670.273	728.429	816.476	865.576	942.394
599.658	240.891	489.218	514.605	591.062	669.587	727.757	815.821	865.105	941.869
600.408	241.443	490.509	513.604	591.412	668.734	726.996	815.112	865.078	941.417
601.158	241.953	491.322	512.737	591.404	668.04	726.284	814.484	865.116	941.401
601.908	242.25	492.605	511.795	591.276	667.238	725.541	814.236	864.799	941.484
602.658	242.473	493.766	510.994	590.907	666.822	725.06	814.183	864.241	941.822
603.408	242.309	494.583	510.088	590.518	666.147	725.196	814.544	864.182	942.605
604.158	241.887	494.854	509.158	590.11	665.286	726.137	815.503	863.811	944.09
604.907	241.467	494.618	508.123	590.097	664.761	727.25	816.343	863.492	945.046
605.658	241.396	493.775	506.968	590.089	664.889	728.109	816.899	863.094	945.648
606.407	241.645	492.544	505.694	590.476	665.538	728.734	816.676	862.811	944.683
607.156	242.191	490.941	504.048	591.135	666.168	728.729	815.814	862.338	942.936
607.905	242.659	488.879	502.342	591.506	666.458	728.878	814.706	862.339	940.686
608.654	243.137	486.664	500.559	591.349	667.195	728.804	813.644	862.307	938.434
609.404	243.637	484.69	499.018	590.853	667.775	728.474	812.599	862.253	937.159
610.153	244.144	482.812	497.936	590.134	668.192	728.124	811.875	862.629	936.032
610.902	244.463	481.16	497.021	588.891	668.691	727.919	811.125	863.415	934.987
611.651	244.882	479.613	496.578	587.518	668.999	728.362	810.403	863.767	933.965
612.399	245.248	478.374	495.971	586.024	669.293	729.19	809.552	863.938	933.296
613.148	245.62	477.508	495.579	584.48	669.472	729.627	810.248	864.592	932.897
613.896	245.966	477.023	495.71	583.533	669.539	729.608	811.273	865.001	934.15
614.644	246.237	477.072	496.571	582.543	669.373	729.673	812.753	865.086	934.697
615.394	246.424	477.468	497.581	581.746	668.879	729.41	814.775	865.425	935.223
616.142	246.281	478.408	498.917	580.811	668.076	729.478	816.339	865.108	935.705
616.89	246.247	479.304	500.187	579.814	666.748	729.127	816.815	864.521	936.484
617.638	246.109	479.251	501.749	578.652	665.309	728.899	816.192	863.945	936.437
618.386	245.656	477.87	503.341	577.99	664.007	728.474	815.112	863.312	935.629
619.133	245.047	476.674	505.673	577.503	663.004	727.411	814.732	861.974	934.274
619.881	244.521	476.573	507.796	577.103	662.996	726.718	814.223	860.936	932.592
620.629	244.003	476.576	509.949	576.902	663.58	724.611	813.587	859.44	930.668
621.376	243.577	476.46	512.458	576.801	663.732	724.253	813.15	858.314	928.516
622.124	243.097	476.522	514.507	576.792	663.953	724.306	812.817	857.714	926.447
622.871	242.672	476.685	515.703	576.729	664.093	724.882	812.707	857.336	924.806
623.618	242.337	476.825	515.648	576.662	664.748	725.932	812.904	856.782	923.615
624.365	242.118	476.889	513.351	576.765	665.756	727.675	813.681	856.734	922.344
625.112	241.919	476.645	508.558	576.706	666.642	729.202	814.529	857.017	921.273
625.859	241.948	477.49	506.262	576.796	667.506	730.422	815.387	857.021	920.347
626.605	242.11	477.062	504.307	576.92	668.334	731.344	815.917	856.856	919.881
627.352	242.618	476.449	502.485	577.23	668.895	731.94	816.168	856.634	920.001
628.099	243.108	475.69	501.361	577.437	669.12	732.473	816.509	857.131	920.384
628.845	243.646	474.688	500.66	577.436	668.424	732.599	816.77	857.59	920.95
629.592	244.119	473.635	501.349	577.202	667.641	733.141	816.949	857.641	921.505
630.338	244.327	472.282	500.151	576.118	667.111	732.642	816.934	857.262	921.828
631.084	244.706	471.263	497.638	574.742	666.349	732.861	816.602	856.627	922.132
631.831	245.184	470.376	496.66	573.339	665.697	734.187	815.824	855.969	922.392
632.576	245.584	469.567	497.126	571.96	664.948	733.94	814.747	855.398	922.688
633.322	245.872	469.043	497.566	570.757	664.498	733.441	812.17	854.306	923.015
634.068	246.37	468.801	498.129	569.852	664.234	731.326	810.82	853.744	923.477
634.814	246.736	469.671	499.095	569.119	664.206	730.544	810.16	853.667	924.091
635.559	246.628	471.715	500.216	568.597	663.797	729.527	810.166	853.781	924.982
636.305	246.402	473.834	501.543	568.429	663.09	728.469	810.16	854.569	925.525
637.05	245.81	476.207	502.805	568.588	662.691	727.792	810.139	854.732	925.945
637.795	245.023	479.498	503.795	568.995	663.566	726.966	809.852	854.913	926.296
638.54	244.118	481.06	504.535	569.69	664.389	725.985	809.459	855.165	926.424
639.286	243.383	481.99	504.752	570.516	665.061	725.113	809.029	855.379	926.299
640.03	241.673	481.63	504.268	571.685	665.456	723.936	808.567	855.689	925.754
640.775	240.529	480.509	503.48	572.969	665.33	722.574	807.959	855.695	924.892
641.52	239.569	479.105	502.503	574.038	664.736	721.201	807.229	856.147	924.014
642.264	238.957	477.547	501.092	574.811	664.372	719.676	806.472	856.534	923.169
643.009	238.128	476.473	499.565	575.205	663.739	718.36	805.816	856.571	922.473
643.754	237.293	475.822	497.879	575.193	662.796	717.586	805.004	856.777	922.058
644.498	236.417	474.707	495.979	574.583	662.15	716.684	803.724	856.701	921.73
645.242	235.646	473.242	494.064	573.847	660.844	716.002	803.167	856.649	921.547
645.987	235.181	471.709	493.15	573.065	659.008	715.625	802.861	856.816	921.213
646.73	234.951	470.033	492.25	572.33	657.145	715.196	802.693	857.108	921.698
647.474	235.374	468.724	491.266	571.78	655.622	714.931	802.67	857.296	922.255
648.219	236.343	468.549	490.271	571.64	654.107	715.001	802.74	857.84	922.86
648.962	237.58	468.427	490.293	571.435	652.298	714.843	803.455	858.339	923.452
649.706	238.494	468.52	490.324	571.295	650.891	714.897	805.633	858.71	923.716
650.45	238.899	468.846	490.387	571.2	649.85	714.897	806.071	859.198	923.957
651.193	239.404	469.375	490.538	571.216	649.9	715.052	806.254	859.492	924.107
651.936	239.793	469.955	490.979	571.537	650.435	715.339	806.246	859.635	924.134
652.679	240.613	470.406	491.868	571.945	651.585	715.57	805.893	859.857	924.126
653.423	241.448	471.064	493.02	572.399	652.684	715.929	805.01	860.137	923.919
654.165	242.27	471.679	494.349	572.956	653.607	716.707	804.237	860.492	923.518
654.909	242.868	472.354	495.694	573.172	654.476	717.822	803.649	860.032	922.962
655.651	243.555	472.934	496.993	572.883	655.72	718.448	803.331	859.478	922.391
656.394	244.13	474.563	498.131	572.653	657.428	718.767	803.52	859.259	921.823
657.136	244.479	477.146	499.027	572.304	659.844	719.558	804.111	858.268	921.391
657.879	244.707	476.03	499.565	572.163	661.873	719.905	804.834	857.868	921.223
658.621	244.694	474.95	499.01	571.662	663.611	720.054	805.542	857.304	920.99
659.364	244.469	470.169	498.692	571.083	664.923	719.809	806.221	856.002	920.435
660.106	244.053	467.204	498.065	570.684	666.127	719.426	806.634	854.847	920.159
660.849	243.539	466.058	497.488	570.315	667.503	719.404	806.636	854.253	920.526
661.59	242.74	465.503	496.731	569.99	668.751	718.848	806.456	853.483	920.756
662.333	242.001	465.721	495.582	569.937	669.995	718.913	806.008	852.641	920.881
663.074	241.662	466.975	493.902	570.328	670.866	719.122	805.859	851.601	920.907
663.816	241.217	468.238	493.298	571.087	671.063	718.976	805.902	851.493	920.904
664.558	240.713	471.457	492.978	572.428	671.115	719.766	805.75	851.502	920.852
665.299	240.058	473.482	492.951	574.265	670.523	720.559	805.554	852	920.75
666.04	239.396	476.509	493.088	576.251	669.847	721.184	805.286	851.89	920.635
666.782	238.743	480.733	493.531	578.635	668.639	721.861	804.975	852.358	920.569
667.523	238.197	473.847	494.171	580.957	667.051	723.206	804.789	852.414	920.294
668.265	237.258	468.122	494.912	582.714	665.169	725.025	804.579	852.914	919.985
669.005	237.023	465.679	495.556	584.004	662.898	727.797	804.669	854.504	919.593
669.746	237.334	464.638	496.753	584.803	660.952	730.045	804.852	856.985	919.285
670.487	237.993	463.854	498.133	585.409	659.939	731.858	805.175	859.292	919.169
671.228	238.6	463.154	499.231	585.109	659.181	733.151	805.474	856.927	919.153
671.968	239.215	462.054	499.571	584.627	658.481	734.389	805.758	857.735	919.309
672.709	239.779	461.026	499.015	583.885	657.923	734.69	806.082	857.985	919.36
673.45	240.285	460.088	497.548	583.163	657.643	734.786	806.359	858.294	919.346
674.19	240.565	459.239	495.081	582.369	657.964	733.959	806.715	857.154	919.134
674.93	240.674	458.657	491.839	581.827	658.655	732.058	806.909	860.529	918.854
675.67	240.703	458.428	490.037	581.196	659.254	730.943	806.588	851.228	918.4
676.41	240.319	459.034	488.965	580.212	660.153	729.619	805.724	849.851	917.852
677.15	240.229	459.947	488.264	579.113	661.512	728.302	804.302	853.784	917.275
677.89	240.75	461.077	487.918	577.909	662.243	728.185	803.018	851.648	916.58
678.629	241.16	462.102	487.85	576.756	662.784	727.367	800.481	850.583	916.437
679.369	241.695	462.876	488.042	575.601	663.498	726.055	798.617	852.073	916.72
680.108	241.767	463.019	488.339	574.606	664.346	724.396	797.347	854.576	917.237
680.848	241.354	461.935	488.562	573.568	664.518	724.213	797.48	854.36	917.66
681.588	240.67	460.302	488.97	572.52	664.046	724.53	797.871	852.035	917.894
682.327	239.903	459.099	489.541	571.53	663.578	724.543	798.146	850.535	918.018
683.066	239.019	458.4	490.51	570.631	662.511	724.643	798.467	850.159	917.877
683.805	238.139	458.021	491.864	569.88	661.242	723.98	798.853	849.446	917.566
684.543	237.214	457.361	493.138	569.244	660.128	722.811	799.244	848.506	917.12
685.282	236.468	456.817	493.809	569.134	659.344	722.084	800.075	847.79	916.504
686.021	235.859	456.613	494.083	569.434	658.987	721.546	800.869	847.667	915.745
686.759	235.431	456.577	493.67	570.474	659.147	721.079	801.383	847.463	914.959
687.499	235.611	456.413	492.786	571.754	659.547	720.536	801.778	847.189	914.102
688.237	235.67	456.27	492.189	573.121	660.219	720.638	801.727	847.615	913.237
688.975	235.936	456.191	491.925	574.436	661.066	720.841	801.685	848.198	912.32
689.714	236.231	456.078	492.407	575.659	661.697	720.972	801.575	849.029	911.543
690.452	236.904	456.057	492.979	576.437	662.143	720.87	801.222	850.368	910.981
691.19	237.705	456.063	493.784	576.972	662.456	720.731	801.263	851.462	910.484
691.928	238.577	456.019	494.347	577.118	663.196	721.097	801.744	852.256	910.711
692.666	239.479	456.052	494.696	576.883	663.54	721.768	802.117	852.814	911.097
693.403	239.73	456.091	495.065	576.375	663.849	722.02	802.423	852.476	911.784
694.141	239.987	456.164	495.253	575.667	663.515	721.777	802.574	850.83	912.294
694.879	240.002	456.359	494.923	574.87	663.438	721.515	801.914	851.151	912.188
695.615	239.786	456.791	494.193	574.119	663.033	721.095	801.858	851.614	911.936
696.353	239.408	457.35	492.935	573.203	662.344	720.517	802.319	851.695	911.523
697.09	238.497	458.423	491.471	572.159	661.662	720.067	802.704	850.999	911.048
697.827	237.669	459.36	490.173	571.157	660.98	719.874	803.046	849.95	910.673
698.564	237.197	459.596	488.846	569.997	660.201	719.826	803.043	848.883	910.361
699.301	237.149	458.354	487.759	568.923	660.046	719.825	802.929	847.753	910.122
700.038	237.707	456.374	486.841	567.875	660.304	719.948	802.375	847.259	910.024
700.775	238.843	453.67	486.145	566.782	660.535	720.307	801.727	847.346	910.052
701.512	239.901	450.925	485.864	566.143	660.414	721.141	801.101	847.439	910.28
702.247	241.085	447.21	486.158	565.74	660.012	721.368	800.367	847.152	910.628
702.984	242.19	445.89	486.6	565.4	660.162	721.895	800.201	846.919	911.245
703.721	243.69	446.28	487.155	565.109	660.576	722.251	800.395	846.67	911.913
704.457	245.168	450.043	487.579	565.148	660.482	722.574	800.776	846.719	912.618
705.193	246.444	452.123	488.194	565.455	660.497	723.448	801.012	847.342	913.364
705.93	247.635	453.665	488.813	565.925	660.555	724.386	801.156	847.422	913.961
706.665	248.686	452.421	489.778	566.495	660.183	725.288	801.348	847.728	914.608
707.401	249.51	442.563	490.516	567.01	660.137	725.791	801.438	847.987	915.418
708.137	250.121	450.783	491.423	567.487	660.123	726.202	801.44	848.256	915.986
708.873	250.398	455.455	492.319	567.884	660.467	726.649	801.142	848.593	916.396
709.607	250.384	454.715	493.137	568.272	661.067	727.142	800.475	848.834	916.32
710.343	250.155	455.109	493.846	568.576	661.715	727.334	801.696	848.657	916.294
711.079	250.063	453.311	493.649	568.814	661.467	727.756	801.55	849.107	916.218
711.814	249.214	452.207	493.698	568.886	660.86	728.392	800.975	849.421	915.904
712.549	248.015	451.142	493.786	568.901	660.203	729.078	799.964	849.048	915.513
713.284	246.557	450.02	493.983	568.758	658.777	729.387	798.652	848.59	915.035
714.019	245.096	449.058	494.182	568.501	657.724	728.873	797.146	847.877	914.458
714.754	243.507	448.41	494.338	568.391	656.538	728.23	795.543	847.268	913.922
715.489	242.243	448.339	494.481	568.411	655.543	727.47	794.439	846.672	913.314
716.224	241.218	448.468	494.694	568.927	654.451	726.529	795.441	845.437	913.143
716.958	240.395	449.074	494.811	569.935	654.093	724.817	795.55	844.362	912.929
717.692	239.732	450.216	494.971	571.05	653.79	723.67	795.277	843.076	912.729
718.426	239.315	451.197	495.186	571.956	653.229	722.208	794.886	841.894	912.577
719.161	238.85	451.833	495.421	572.715	652.768	720.771	794.578	840.676	912.76
719.895	238.473	452.191	495.667	572.91	652.787	719.858	794.625	840.215	912.977
720.629	238.363	452.472	495.789	572.311	653.431	719.151	795.105	839.436	912.981
721.363	238.609	452.546	495.843	570.276	653.826	718.479	795.627	839.321	912.963
722.096	238.979	452.488	495.635	567.755	654.229	717.95	796.101	839.903	912.863
722.831	239.4	452.139	494.996	565.202	654.632	717.588	796.577	840.327	912.276
723.564	239.204	451.746	494.044	562.707	655.109	716.879	797.003	841.083	911.566
724.298	239.08	451.246	493.038	560.274	655.557	716.423	797.228	842.086	911.067
725.031	238.874	450.236	491.945	558.316	655.834	715.472	797.51	843.218	910.684
725.765	238.511	448.938	490.808	557.072	655.797	714.691	797.581	844.505	910.392
726.497	237.713	447.202	489.84	556.456	654.99	714.139	797.67	845.399	910.201
727.231	237.663	445.729	488.961	556.848	654.343	713.182	797.798	845.39	910.063
727.964	237.87	444.255	488.555	557.474	653.331	712.133	798.052	845.639	910.231
728.697	238.376	443.274	488.258	558.508	652.475	710.965	798.579	845.785	910.573
729.43	238.782	443.114	487.919	559.783	652.143	710.683	799.231	845.72	911.017
730.163	239.771	445.18	487.546	561.107	651.564	710.444	799.627	845.317	912.007
730.895	240.134	445.082	486.617	563.018	650.73	710.416	800.078	844.8	912.987
731.628	240.238	444.815	485.276	565.028	649.818	710.457	800.426	844.694	913.912
732.36	240.377	444.238	484.974	566.624	648.602	710.953	800.684	844.485	914.714
733.092	240.526	442.961	488.148	567.372	647.352	711.54	800.879	844.178	915.193
733.825	240.832	441.659	485.84	567.64	646.162	711.35	801.045	843.515	915.352
734.557	241.085	440.428	483.694	567.506	645.29	710.643	801.165	843.366	915.27
735.289	241.313	439.792	481.463	566.987	644.364	710.649	801.224	842.95	914.953
736.021	241.418	439.467	479.65	566.272	643.89	710.513	801.198	843.285	914.431
736.753	241.057	439.443	478.341	565.358	643.195	710.377	801.153	843.597	913.388
737.484	240.471	439.594	477.132	564.211	642.497	710.177	801.016	843.792	912.128
738.216	239.871	440.009	477.222	563.495	642.446	709.626	800.668	844.307	910.681
738.948	239.317	440.561	477.298	562.817	643.064	709.423	800.402	845.326	909.148
739.679	238.867	441.569	476.847	562.095	643.065	708.849	799.984	846.22	907.55
740.411	238.583	442.422	476.534	561.349	642.872	708.765	799.347	847.009	906.068
741.142	238.268	443.178	474.817	560.533	643.403	708.754	798.761	847.193	904.83
741.873	238.107	443.277	474.525	559.515	644.214	709.106	798.201	847.355	903.927
742.604	237.594	442.802	473.839	559.699	644.874	709.902	797.498	848.398	903.157
743.336	237.18	442.054	473.302	558.703	645.634	710.881	796.773	848.388	902.71
744.066	237.013	442.205	474.285	557.261	647.014	711.921	796.13	847.492	902.959
744.797	236.824	443.002	475.509	555.27	647.406	712.16	795.299	846.554	903.248
745.527	236.356	443.828	477.046	553.086	649.425	712.07	794.548	845.893	903.6
746.259	236.113	444.144	479.053	550.105	656.146	711.665	793.727	845.433	903.884
746.989	235.912	442.668	481.395	550.128	649.314	710.807	792.984	844.666	903.965
747.719	235.772	440.84	483.818	555.014	646.593	709.628	792.39	843.837	903.994
748.449	235.388	439.475	485.867	560.798	645.002	708.397	792.38	843.49	903.714
749.179	234.938	438.277	487.766	557.659	646.09	707.653	792.425	843.842	903.484
749.909	234.254	437.195	489.503	560.516	646.729	707.054	792.752	844.371	903.143
750.64	233.673	436.22	490.356	564.695	647.977	706.382	793.264	845.946	902.756
751.37	233.22	435.342	490.581	564.413	647.648	705.794	793.994	847.547	902.329
752.1	232.992	434.782	490.62	562.035	648.339	705.717	794.671	848.008	901.891
752.829	232.947	434.337	490.208	563.228	648.681	705.652	795.388	849.341	901.451
753.559	232.924	433.813	489.462	561.311	649.262	705.687	795.804	849.942	901.057
754.288	233.075	432.891	488.281	558.552	649.202	706.275	795.719	850.405	900.784
755.017	233.4	431.918	486.628	553.337	649.272	707.361	795.616	850.334	900.853
755.747	234.007	430.988	485.298	555.063	649.75	708.621	795.589	849.349	901.306
756.476	234.848	430.391	484.367	555.813	649.66	709.958	795.973	848.314	901.967
757.205	235.828	430.687	483.716	555.905	649.113	711.454	796.226	847.245	903.222
757.934	236.875	431.337	483.284	557.023	648.198	712.174	796.531	846.672	904.045
758.663	237.499	432.241	482.995	558.55	646.85	712.593	796.797	846.701	904.538
759.392	238.194	432.857	482.766	560.146	645.63	712.781	797.088	846.139	905.027
760.12	238.765	433.322	482.724	560.989	644.411	712.691	797.352	846.147	905.434
760.849	239.209	432.981	482.709	561.356	643.008	712.833	797.575	846.279	906.008
761.578	239.15	432.583	482.651	561.08	642.038	712.644	797.655	845.625	906.518
762.306	238.958	432.018	482.541	560.344	641.193	712.297	797.679	845.094	906.958
763.034	238.671	431.457	482.171	559.016	640.999	711.869	797.425	844.881	907.244
763.763	238.377	430.348	483.264	557.498	640.491	710.672	797.206	844.332	907.245
764.491	238.179	428.917	482.043	556.076	639.933	710.114	796.962	844.443	906.744
765.219	238.008	427.244	480.606	554.792	639.62	709.496	796.68	844.636	905.799
765.947	237.84	425.558	478.447	553.511	639.45	708.742	796.572	844.651	904.823
766.675	237.736	424.116	476.154	552.535	639.193	708.109	796.644	845.678	903.73
767.403	237.433	423.457	473.244	552.266	639.136	707.539	796.711	846.22	902.842
768.13	237.049	423.412	471.339	552.527	639.315	706.484	796.754	846.593	902.041
768.857	236.875	423.44	470.147	553.226	639.417	706.159	797.184	846.914	901.43
769.585	236.981	423.19	469.672	553.954	639.695	705.75	797.879	847.415	901.202
770.312	237.043	423.05	470.154	554.124	640.365	705.597	798.987	847.463	900.978
771.04	237.216	422.641	472.56	553.681	640.367	704.984	799.499	847.199	900.919
771.767	237.268	422.035	473.875	552.676	639.828	703.914	799.454	846.766	900.936
772.493	237.312	421.224	474.269	551.548	638.936	702.384	798.974	845.957	901.088
773.221	236.855	420.265	473.554	550.358	638.517	703.635	798.205	845.656	901.427
773.948	236.396	419.281	473.022	548.979	638.213	703.793	797.108	845.497	901.898
774.675	236.146	418.121	471.475	547.706	637.848	703.196	795.794	845.189	902.409
775.401	236.178	417.104	469.655	546.597	637.287	701.895	794.265	844.052	902.872
776.127	236.453	416.268	467.68	545.417	636.707	701.598	792.637	844.994	903.207
776.854	236.974	415.61	465.69	544.477	635.773	701.1	791.032	847.121	903.189
777.581	237.725	415.121	463.602	543.716	635.478	700.563	789.656	846.893	903.186
778.307	238.676	414.907	461.466	543.971	634.559	700.092	788.581	846.275	903.09
779.033	239.03	414.71	459.344	544.601	633.616	699.47	787.736	844.987	903
779.759	239.291	414.797	457.394	545.55	632.963	698.903	787.095	842.712	902.907
780.485	239.512	415.198	455.813	546.467	632.238	698.27	786.666	840.949	903.212
781.211	239.713	415.582	454.93	547.109	631.506	697.759	786.411	840.315	903.492
781.937	239.974	415.863	454.676	547.335	630.973	697.145	786.306	840.728	903.61
782.663	240.205	416.021	455.146	547.259	630.462	695.439	786.286	840.354	903.585
783.388	240.413	415.891	456.041	546.532	629.613	695.655	786.568	838.957	903.253
784.113	240.404	415.297	457.682	545.416	628.468	695.97	786.78	838.292	902.739
784.839	240.548	414.519	459.289	544.209	627.453	696.614	786.797	838.202	902.053
785.564	240.713	413.335	460.518	542.783	626.36	697.135	785.816	838.118	901.375
786.289	241.017	411.223	461.936	541.448	625.356	698.379	784.428	838.54	900.61
787.014	241.288	409.249	463.198	540.021	624.605	699.451	782.478	838.649	899.82
787.739	241.556	407.378	464.162	538.983	624.72	700.745	779.774	838.228	898.998
788.464	241.682	406.038	465.078	538.197	625.233	700.513	779.354	838.217	898.392
789.189	242.005	405.408	465.89	537.784	625.84	700.178	780.405	838.274	897.917
789.914	242.327	405.284	466.104	537.636	626.185	699.801	781.286	838.157	897.467
790.638	242.619	405.467	465.88	537.776	626.369	699.46	782.179	837.834	897.031
791.363	242.658	406.008	465.173	538.184	626.524	699.082	782.858	837.51	896.82
792.087	241.857	406.856	464.194	538.839	626.555	698.735	783.434	837.087	896.807
792.812	241.619	407.165	463.101	539.576	626.252	697.267	783.661	836.731	896.943
793.536	241.286	407.341	462.207	540.404	626.338	696.713	783.724	836.477	897.077
794.26	240.968	408.084	461.423	540.941	626.502	696.172	783.617	836.119	897.255
794.984	240.716	408.829	460.546	541.062	626.495	695.858	783.397	836.004	897.278
795.708	240.423	410.432	459.86	541.336	626.214	695.72	783.147	836.004	897.123
796.432	240.388	410.971	459.366	541.488	625.826	695.674	782.807	835.974	896.883
797.155	240.372	411.537	459.104	540.991	625.488	695.468	782.615	835.818	896.335
797.879	240.511	411.774	458.927	540.265	625.349	695.599	782.355	835.595	895.785
798.602	240.676	411.886	458.806	539.402	624.964	695.404	782.004	834.94	895.625
799.326	240.828	410.94	458.979	538.308	624.682	695.285	781.532	834.187	894.811
800.049	240.856	408.957	459.638	537.395	624.738	694.895	780.766	833.284	893.632
800.772	240.904	406.745	460.101	536.271	624.998	694.212	779.728	832.555	892.214
801.496	240.885	405.267	460.372	534.795	624.918	693.463	778.745	832.102	890.812
802.219	240.808	404.257	460.519	534.244	624.876	692.416	778.131	831.482	889.729
802.941	240.661	403.621	460.451	534.593	624.685	691.451	777.631	831.21	888.98
803.665	240.341	402.976	460.21	535.166	624.063	689.998	776.916	830.99	888.532
804.387	240.031	406.46	459.849	535.765	623.293	688.667	776.192	831.105	888.331
805.11	239.762	405.046	459.588	536.391	622.541	687.164	775.408	831.525	888.457
805.833	239.55	405.2	459.612	536.889	621.633	685.816	774.648	831.963	889.067
806.555	239.384	405.419	460.199	537.671	620.668	684.321	773.926	832.468	889.542
807.277	239.338	405.859	460.936	537.571	619.593	681.538	773.208	832.994	890.767
808	239.364	406.533	459.812	537.336	618.437	682.394	772.438	833.348	891.526
808.722	239.445	405.867	458.782	536.927	617.517	683.317	771.74	833.672	892.292
809.444	239.572	404.929	457.778	536.39	616.314	684.066	771.207	833.851	892.844
810.166	239.73	403.621	456.764	534.678	615.138	683.954	770.715	833.894	893.223
810.888	239.803	401.469	455.594	532.507	613.846	682.877	770.104	833.713	893.479
811.61	239.869	398.484	454.003	530.293	612.54	681.769	769.34	833.162	893.478
812.331	239.929	394.918	451.865	527.752	611.089	680.695	768.421	832.538	893.107
813.053	239.79	391.387	449.605	524.765	609.662	679.329	767.614	831.809	891.767
813.774	239.459	387.658	447.26	522.562	608.367	678.308	767.287	830.955	889.76
814.495	239.071	383.803	444.738	521.438	607.022	677.212	767.3	830.098	887.254
815.217	238.756	379.771	442.331	520.496	605.784	676.688	767.833	829.616	886.576
815.939	238.555	376.811	440.182	519.901	605.262	676.778	768.683	829.041	885.894
816.66	238.571	374.933	438.675	520.605	606.244	676.983	769.725	828.54	885.442
817.38	238.657	374.483	437.379	521.629	606.885	677.254	770.326	828.206	885.535
818.101	238.654	372.749	436.101	521.058	606.018	677.243	770.448	827.832	885.782
818.822	238.817	370.533	434.957	520.152	605.048	677.154	770.1	827.541	885.878
819.543	238.752	368.357	433.898	518.298	603.682	676.769	769.307	827.147	886.014
820.263	238.367	367.58	432.875	515.299	602.025	676.337	768.128	826.733	886.261
820.984	237.741	367.609	431.855	512.714	599.912	676.324	766.634	826.454	886.604
821.705	236.905	370.376	430.598	510.26	597.798	676.294	765.2	825.999	886.566
822.425	235.917	373.104	429.288	508.898	596.75	675.789	764.343	825.546	886.368
823.145	234.867	370.929	428.004	508.021	596.489	675.008	763.834	825.126	885.91
823.866	233.877	386.852	426.767	506.238	596.395	674.186	763.315	824.69	885.027
824.586	232.986	356.705	425.501	504.76	596.208	673.098	762.866	824.533	883.248
825.306	232.442	354.831	424.169	503.323	596.026	671.719	762.539	824.405	882.013
826.025	232.166	357.642	422.85	502.069	595.301	670.105	762.384	824.349	881.121
826.745	232.121	356.876	421.159	500.877	593.654	668.385	762.332	824.396	880.388
827.465	232.214	360.485	419.326	499.609	592.314	666.676	762.714	824.331	879.652
828.184	232.71	363.168	418.006	498.979	591.653	665.476	763.373	824.532	878.769
828.903	233.501	366.694	417.28	498.694	591.359	664.288	763.887	824.748	878.065
829.623	234.407	364.566	417.303	498.76	590.255	663.255	763.844	825.028	877.369
830.342	235.303	360.397	418.417	498.848	591.616	662.426	763.242	825.139	876.871
831.061	236.215	361.024	420.09	499.627	592.567	661.852	763.449	825.519	876.611
831.78	237.029	360.537	421.684	500.118	593.326	661.681	763.346	825.873	876.867
832.499	237.662	360.986	423.218	500.387	592.58	662.407	763.49	826.091	877.685
833.218	238.159	359.197	424.085	500.155	591.694	662.281	763.873	826.154	878.056
833.937	238.476	357.017	424.464	499.786	591.207	662.267	763.976	826.036	878.222
834.656	238.573	352.897	424.625	499.996	591.158	662.502	764.363	825.795	878.016
835.374	238.496	350.68	424.391	499.699	591.159	663.583	764.227	825.654	877.702
836.093	238.273	348.008	424.218	499.425	590.876	665.348	763	825.882	877.24
836.811	238.041	346.372	424.141	500.174	590.314	666.149	762.083	826.195	876.551
837.53	237.742	345.048	422.868	501.332	589.561	666.926	761.315	826.26	875.884
838.248	237.363	344.765	421.238	502.452	588.562	667.563	760.756	826.007	875.053
838.966	236.885	346.489	419.058	503.932	587.477	668.179	760.168	825.768	873.975
839.653	236.44	347.142	415.985	504.991	586.544	668.419	760.377	825.551	872.911
840.375	236.25	348.796	412.294	505.75	585.676	668.25	760.87	824.952	872.574
841.097	236.363	349.724	408.806	505.337	584.852	667.847	761.124	824.368	872.5
841.819	236.455	350.546	406.597	503.89	584.349	667.252	761.558	823.529	872.496
842.541	236.356	351.394	405.607	502.085	584.193	666.51	761.695	822.84	872.801
843.262	235.912	352.049	405.435	498.565	583.973	665.965	762.003	821.93	873.65
843.984	235.379	351.688	405.687	497.09	583.547	665.633	762.042	821.36	874.214
844.706	234.859	350.785	406.55	495.112	583.21	665.277	761.911	820.716	875.186
845.427	234.465	349.555	408.043	493.834	583.016	664.846	761.62	820.312	876.44
846.149	234.34	347.744	410.579	492.771	583.32	664.439	761.381	820.124	877.5
846.87	234.559	344.832	410.431	491.401	583.521	663.964	761.345	819.889	878.648
847.591	235.056	343.578	410.306	489.415	582.743	663.432	761.022	819.853	879.292
848.312	236.124	342.323	410.015	488.052	583.164	662.926	760.708	820.107	881.228
849.033	237.277	341.433	409.645	487.736	583.706	662.392	760.396	820.709	881.19
849.754	238.399	341.071	409.118	486.764	584.196	661.872	759.673	821.261	879.33
850.475	239.24	340.808	408.46	485.772	584.241	661.282	758.437	821.622	877.212
851.195	239.839	340.307	407.676	485.569	583.873	660.614	756.858	821.804	875.121
851.916	239.92	340.247	406.724	485.922	583.195	659.809	756.605	821.704	873.444
852.636	239.781	340.621	405.335	486.701	582.349	658.884	757.306	821.563	872.028
853.357	239.47	340.884	403.828	487.744	581.107	657.391	756.803	821.403	870.962
854.077	238.996	341.324	402.055	488.642	579.817	655.86	755.84	821.054	870.2
854.798	238.458	342.306	400.164	489.185	578.402	654.288	755.01	820.578	869.884
855.518	238.052	342.999	398.295	489.766	576.881	653.17	753.977	820.165	870.887
856.238	237.605	343.357	396.728	489.885	575.624	652.328	753.29	819.228	870.786
856.958	237.077	343.704	395.624	489.953	573.947	652.334	754.024	818.523	871.786
857.677	236.474	343.758	394.624	489.772	572.37	652.933	754.395	818.089	872.572
858.397	235.838	343.666	394.515	489.262	571.084	654.123	754.994	817.463	872.623
859.117	235.767	343.295	395.048	488.678	570.207	655.554	755.712	817.035	872.71
859.837	235.761	342.375	396.017	488.624	569.994	657.018	756.334	817.029	872.71
860.556	235.747	341.612	399.952	488.446	570.264	658.218	756.809	816.885	872.764
861.275	235.582	340.878	398.655	487.554	570.065	659.209	756.456	816.762	872.652
861.995	235.232	340.861	397.343	487.126	570.124	660.037	756.671	817.018	871.581
862.714	234.836	340.745	396.222	486.668	570.371	660.968	756.913	817.282	871.14
863.432	234.278	340.34	395.288	486.154	570.656	661.966	757.013	817.64	870.462
864.152	233.651	339.569	394.419	485.519	571.171	662.872	756.778	817.552	869.448
864.871	232.953	338.999	393.848	484.823	571.702	663.44	756.01	817.259	868.822
865.589	232.087	337.496	393.329	484.17	572.332	663.665	755.141	816.945	868.442
866.309	231.189	335.635	393.783	484.483	572.834	663.263	754.296	816.701	868.256
867.027	230.283	333.802	392.821	484.197	574.727	662.227	753.676	816.463	868.626
867.745	229.693	332.339	393.775	483.882	574.464	660.754	753.139	816.047	869.236
868.463	229.202	330.818	394.839	483.499	573.973	659.167	752.418	815.564	869.409
869.182	229.223	329.537	396.019	483.048	572.981	657.57	751.746	815.05	869.765
869.9	229.457	328.308	397.285	482.372	571.703	656.012	751.148	815.034	870.198
870.618	229.963	326.913	398.542	481.908	570.212	654.636	750.724	814.869	870.52
871.336	230.603	325.894	400.342	481.289	568.561	653.236	750.164	814.883	871.066
872.055	231.29	325.268	402.072	480.7	567.444	651.978	749.434	815.125	871.465
872.772	232.211	325.317	402.855	480.532	566.82	650.802	748.725	814.698	871.662
873.49	233.128	325.585	402.84	481.143	567.138	649.789	748.152	814.208	871.748
874.207	233.985	326.056	402.352	481.194	567.684	649.042	747.53	813.743	871.997
874.925	234.485	326.388	401.453	481.064	568.269	648.557	746.854	813.185	872.581
875.643	234.713	326.599	400.562	481.347	567.763	648.236	746.072	813.017	872.606
876.36	234.468	327.159	399.647	481.198	567.665	648.14	745.775	812.639	872.311
877.077	233.966	327.925	398.715	479.887	567.907	648.381	745.402	812.166	872.019
877.794	233.347	328.077	398.641	478.873	569.24	648.786	745.349	811.865	871.728
878.511	232.77	326.128	399.129	477.258	569.651	648.898	745.273	811.431	871.574
879.228	232.538	324.917	400.385	475.695	569.993	648.895	745.457	811.539	871.529
879.945	232.486	323.532	402.328	474.152	570.077	648.75	745.654	811.937	871.278
880.663	232.652	321.942	401.75	473.444	570.11	648.589	745.755	812.422	871.055
881.379	232.895	319.863	400.861	472.834	570.03	648.408	746.195	812.632	870.642
882.096	233.233	318.542	400.169	473.076	568.291	648.715	746.728	812.459	870.256
882.812	233.665	317.511	399.469	474.056	567.494	648.93	747.143	812.864	870.215
883.529	233.999	316.999	398.643	474.366	567.095	648.124	747.478	813.442	870.32
884.245	234.163	317.322	397.256	475.317	566.989	647.255	747.259	813.652	870.791
884.961	234.164	318.254	395.322	475.221	567.054	646.337	746.815	813.363	870.832
885.677	234.149	318.515	393.512	474.664	567.376	645.636	746.362	812.72	871.02
886.393	233.832	319.26	392.182	474.028	567.87	645.273	745.873	811.398	871.255
887.109	233.444	319.972	391.025	472.641	568.764	645.525	745.179	809.722	871.312
887.825	233.076	320.841	390.26	471.677	569.807	646.038	744.397	808.01	871.166
888.541	232.441	321.658	389.651	470.574	570.375	646.902	743.665	806.838	870.753
889.256	231.802	322.031	389.446	470.068	569.677	647.516	742.778	805.634	869.879
889.972	231.252	322.16	389.506	469.642	568.541	648.12	742.335	809.64	869.237
890.687	230.732	321.123	389.79	469.322	567.366	648.641	742.582	810.695	868.447
891.403	230.448	320.583	390.369	469.303	565.974	649.226	742.564	810.913	867.797
892.118	230.268	319.828	391.063	469.643	564.448	649.711	742.578	811.333	866.855
892.833	230.317	318.976	391.687	470.347	562.783	650.113	742.385	811.766	866.199
893.549	230.598	317.55	391.559	470.447	561.196	650.314	742.104	812.542	865.463
894.264	230.73	316.149	391.085	470.602	559.707	650.284	742.137	813.295	865.037
894.979	230.895	314.553	390.491	471.212	558.486	650.079	742.084	814.169	865.093
895.693	230.929	313.105	389.931	471.024	557.593	649.489	742.35	815.027	865.234
896.408	231.019	312.065	388.951	471.337	557.075	648.536	742.736	815.973	865.593
897.123	231.151	310.774	387.918	470.754	556.837	647.408	743.244	816.478	865.905
897.837	231.358	308.942	386.93	469.978	557.064	645.782	742.95	816.314	866.304
898.551	231.346	307.76	385.908	468.688	556.242	643.809	742.411	815.946	866.397
899.266	231.486	306.966	384.898	467.169	555.493	641.79	742.736	815.2	866.534
899.98	231.43	306.699	383.933	465.722	554.901	640.025	743.059	814.267	867.303
900.694	231.412	306.537	382.967	464.032	554.373	638.836	743.504	813.425	867.673
901.409	231.404	306.583	382.104	462.129	554.174	637.433	743.535	812.759	868.16
902.123	231.379	306.588	381.293	460.663	553.998	636.189	743.142	812.008	868.206
902.836	231.301	306.473	380.681	459.722	553.484	635.063	743.025	811.289	868.149
903.55	231.222	306.282	380.153	459.257	552.88	634.172	742.853	810.661	867.773
904.264	231.075	306.725	379.669	458.417	552.059	633.573	742.446	810.032	867.141
904.977	230.978	306.945	379.609	457.933	551.665	633.178	742.003	809.532	866.497
905.691	230.77	307.749	379.763	457.724	551.351	633.215	741.332	808.734	865.583
906.404	230.667	306.892	380.016	457.698	551.317	633.316	740.595	807.793	864.652
907.117	230.548	305.694	380.184	457.843	551.648	633.918	739.955	807.491	863.744
907.831	230.442	304.778	380.132	457.713	552.336	634.455	739.484	806.942	863.031
908.544	230.571	304.734	379.672	458.415	553.083	634.828	738.943	806.684	862.28
909.257	230.728	303.706	379.63	458.89	553.854	635.101	738.628	806.937	861.882
909.97	231.086	302.676	380.015	458.91	554.494	635.167	738.464	807.14	861.609
910.683	231.286	301.501	380.261	459.204	555.166	634.979	738.337	807.21	861.698
911.396	231.478	300.408	380.294	458.258	555.67	634.551	738.564	807.069	861.859
912.108	231.576	299.193	379.953	457.374	556.055	632.966	738.91	807.073	861.947
912.821	231.504	299.425	379.053	456.172	556.31	632.539	739.581	807.262	862.4
913.533	231.259	300.263	377.963	454.644	556.345	632.477	740.331	807.419	863.078
914.245	230.814	301.238	376.972	453.905	556.177	632.969	740.786	807.563	864.163
914.958	230.353	303.056	376.197	452.769	555.783	633.498	741.422	808.011	864.681
915.67	229.969	303.233	375.802	452.329	555.146	633.602	741.724	808.331	865.103
916.382	229.965	302.556	375.969	451.918	554.287	633.642	741.991	808.564	865.166
917.094	229.932	302.377	376.42	452.082	552.868	633.49	741.937	808.944	865.238
917.806	229.839	302.156	376.913	452.538	551.371	633.206	741.601	809.01	865.019
918.518	229.889	302.092	377.305	452.496	549.84	632.858	740.792	808.802	864.866
919.23	229.848	301.723	377.569	452.703	548.491	632.624	740.028	808.95	864.477
919.941	229.706	301.367	377.84	453.08	547.195	632.428	739.157	808.95	864.116
920.653	229.65	302.283	378.237	453.602	545.871	632.407	738.524	808.633	863.648
921.365	229.597	302.334	378.719	453.755	544.911	632.4	738.043	808.458	863.16
922.075	229.578	302.027	379.614	454.24	544.593	632.508	737.586	808.236	862.531
922.787	229.511	301.634	380.438	455.091	544.663	633.282	737.376	808.311	861.902
923.498	229.463	300.131	381.001	455.597	544.909	634.088	737.195	808.005	861.91
924.209	229.284	298.146	380.413	455.32	545.458	634.864	737.069	807.851	861.566
924.92	228.891	297.042	378.956	455.17	546.148	635.297	736.964	807.509	860.588
925.631	228.48	295.615	377.403	454.833	546.801	635.225	737.197	806.999	861.299
926.341	228.133	294.542	376.028	454.592	547.462	634.792	737.531	806.743	861.973
927.052	227.793	294.192	374.803	454.636	547.728	633.775	737.611	806.55	863.212
927.763	227.546	293.203	373.764	454.809	547.74	632.596	737.795	806.213	865.194
928.474	227.503	292.461	373.247	455.301	547.536	631.354	737.568	806.144	865.78
929.183	227.537	292.155	373.045	455.577	547.126	630.07	737.325	805.999	865.952
929.894	227.704	291.785	372.827	455.762	546.404	628.87	737.085	806.055	865.899
930.604	228.026	291.394	372.735	455.415	545.259	628.02	737.235	806.182	865.584
931.315	228.318	290.798	372.471	454.941	543.508	627.412	737.46	806.428	865.268
932.024	228.568	290.097	372.28	453.47	542.716	627.322	737.103	806.481	864.253
932.735	228.631	289.738	372.252	452.087	542.691	627.359	736.572	806.483	864.176
933.444	228.758	289.034	372.626	452.016	543.98	627.508	736.385	806.578	863.844
934.154	228.87	288.787	373.249	451.89	545.96	627.77	736.198	806.485	864.325
934.864	228.794	288.648	373.851	451.564	547.774	628.052	736.165	805.726	863.941
935.573	228.753	288.631	373.808	451.754	548.774	628.428	736.39	805.404	863.21
936.283	228.419	288.264	373.42	452.299	548.504	628.721	736.526	805.418	862.745
936.992	228.002	287.744	373.123	452.861	545.203	628.957	736.575	805.627	862.086
937.701	227.551	287.072	372.433	452.938	542.559	629.2	736.642	805.703	861.452
938.411	227.062	285.654	371.727	453.747	540.74	629.213	736.569	805.655	860.648
939.12	226.59	284.584	371.312	454.863	539.664	629.206	736.704	805.545	859.737
939.828	226.099	283.683	371.415	457.17	539.23	629.187	736.698	805.595	858.923
940.538	225.628	283.888	371.497	458.744	539.498	628.953	736.721	805.764	858.265
941.246	225.281	284.473	371.003	459.638	539.979	627.88	736.446	805.68	857.597
941.955	225.047	285.164	370.741	461.191	540.505	628.057	736.429	805.586	857.159
942.663	224.628	285.862	371.041	461.613	540.96	627.62	736.32	805.699	856.783
943.372	224.269	286.445	371.092	461.744	541.367	627.37	736.369	805.828	856.937
944.081	223.93	286.799	371	461.611	541.246	627.333	736.644	805.777	856.776
944.789	223.628	287.341	370.466	460.6	540.977	626.004	736.524	805.599	857.394
945.498	223.594	288.158	369.539	459.144	540.426	626.226	736.107	805.474	858.242
946.206	223.705	288.685	369.388	456.656	539.329	626.826	735.364	805.27	859.06
946.914	224.198	289.27	369.807	454.689	538.306	627.619	734.185	804.969	860.04
947.621	224.654	289.639	370.195	453.984	537.78	628.096	733.007	804.764	861.025
948.329	225.134	288.858	371.484	453.878	537.48	628.635	732.266	804.734	862.481
949.037	225.674	288.535	372.664	452.003	537.213	629.235	731.591	804.653	862.601
949.745	226.422	288.517	373.502	450.967	537.087	630.319	731.382	804.885	863.236
950.452	227.23	288.331	374.121	449.883	536.804	632.121	731.15	804.963	862.225
951.16	228.062	288.262	374.711	450.806	536.647	633.467	731.274	805.273	860.068
951.867	229.042	288.657	375.214	451.37	536.722	634.386	731.564	805.503	860.239
952.575	230.168	288.796	375.757	452.183	536.907	634.965	732.137	805.529	857.442
953.282	231.305	289.322	376.457	454.033	537.192	635.346	732.969	806.132	859.25
953.989	232.517	290.249	377.243	455.891	537.829	635.789	733.499	807.007	858.977
954.696	233.477	291.315	378.195	455.4	538.851	635.842	733.994	806.504	859.282
955.403	234.145	292.278	379.031	455.859	540.034	635.557	734.148	805.534	859.883
956.11	234.256	292.775	378.673	456.252	541.579	635.035	734.31	804.745	861.457
956.816	234.224	293.362	379.102	456.525	543.068	633.294	734.535	804.014	860.45
957.523	233.932	293.423	379.552	456.526	544.496	632.576	734.903	803.319	859.728
958.23	233.391	293.584	380.138	455.719	545.671	632.046	734.951	802.814	862.72
958.937	232.65	294.102	380.691	455.87	546.422	631.74	734.744	802.157	862.343
959.643	231.783	294.011	381.201	455.953	546.904	631.517	734.363	801.612	861.004
960.349	230.737	293.299	381.6	456.305	547.088	631.192	734.248	801.296	863.706
961.056	229.776	292.535	381.886	456.271	547.223	630.928	734.118	801.028	864.061
961.762	228.898	292.417	382.115	456.574	547.319	630.67	734.011	801.117	863.92
962.468	228.277	292.454	382.248	457.191	547.566	631.665	733.933	801.479	863.436
963.174	227.975	293.241	382.224	458.268	547.757	631.151	733.617	802.336	862.111
963.88	227.989	293.416	382.116	460.095	547.902	631.1	733.218	802.9	861.053
964.585	228.545	294.011	381.754	462.114	548.138	631.294	732.827	803.303	859.84
965.291	228.991	295.273	381.187	463.783	548.396	631.464	732.423	803.591	858.982
965.997	229.354	296.459	380.188	465.161	548.797	632.683	731.831	803.99	859.619
966.702	229.545	297.775	379.122	466.287	549.245	633.255	731.659	804.226	859.577
967.407	229.485	298.982	377.961	467.38	550.006	634.297	731.478	804.715	859.651
968.113	229.407	299.852	376.81	468.259	550.9	635.774	731.309	805.573	859.928
968.818	229.365	301.195	376.014	468.828	552.017	637.453	731.322	806.377	860.28
969.523	229.384	302.638	375.812	468.976	553.251	639.081	731.609	806.798	860.721
970.227	229.823	304.734	375.988	469.07	554.557	641.119	731.952	807.233	861.508
970.932	230.352	305.489	376.318	468.849	555.698	642.209	731.968	807.596	862.311
971.637	230.906	305.993	376.851	467.545	556.557	642.646	732.247	807.995	863.188
972.342	231.164	306.325	377.448	465.752	557.056	642.534	732.475	808.572	863.781
973.047	231.446	306.465	378.042	465.346	557.456	641.443	732.606	808.96	864.584
973.751	231.498	306.348	378.873	464.649	557.757	640.426	733.13	808.94	865.494
974.456	231.511	306.389	379.897	464.758	558.159	639.411	734.096	808.825	866.218
975.161	231.457	307.107	384.809	464.418	558.395	638.542	734.818	808.615	866.336
975.864	231.423	307.632	386.57	463.199	558.582	637.857	735.406	808.403	866.784
976.568	231.337	307.789	387.284	462.611	557.44	637.444	736.416	808.133	867.391
977.273	231.367	308.445	387.459	462.708	556.545	638.072	737.213	808.022	868.033
977.977	231.48	308.937	387.141	462.065	555.562	638.858	738.282	807.976	869.115
978.681	231.225	309.516	386.474	461.218	554.461	639.834	738.843	807.973	869.223
979.385	230.869	310.099	385.692	459.976	553.46	640.808	739.07	807.96	869.216
980.088	230.415	309.998	384.961	459.338	552.73	641.605	739.427	808.396	869.03
980.792	230.147	308.031	384.371	459.015	552.255	642.39	739.73	808.591	868.819
981.495	230.507	307.424	384.077	458.977	552.252	642.843	740.021	809.087	868.757
982.199	230.976	306.859	384.12	459.051	552.533	643.333	740.256	809.39	868.866
982.902	231.694	306.402	384.645	459.358	552.874	643.541	740.591	809.735	868.642
983.605	232.35	306.242	385.82	459.281	553.269	643.726	740.506	810.007	868.515
984.309	233.305	306.169	385.832	459.591	553.597	643.856	740.364	810.387	868.777
985.012	234.209	306.247	385.288	459.829	553.733	643.963	739.948	810.824	869.005
985.714	234.986	306.143	384.327	459.689	554.569	644.003	739.598	811.283	869.179
986.417	235.699	306.096	383.451	460.092	555.696	644.216	739.29	811.575	869.291
987.12	235.992	305.941	382.7	460.3	556.775	644.343	739.095	811.384	869.774
987.823	235.889	305.057	380.814	459.936	556.48	644.516	739.026	811.119	870.407
988.526	234.843	304.682	382.746	460.608	554.237	644.509	739.118	811.899	870.754
989.228	234.372	304.23	385.854	461.427	559.754	644.492	738.838	811.699	871.309
989.93	233.842	303.982	390.728	462.895	566.842	644.145	738.375	811.388	871.797
990.633	233.334	303.643	393.435	465.247	564.718	643.67	738.134	811.018	872.445
991.335	232.885	303.121	395.279	467.058	562.545	643.179	737.807	810.72	872.571
992.037	232.254	302.747	395.817	468.331	561.78	642.685	737.885	810.487	872.74
992.739	231.638	302.704	395.185	469.674	560.093	642.258	737.93	810.021	872.928
993.441	231.102	303.282	395.067	470.975	559.736	641.581	738.312	809.286	873.307
994.143	230.736	304.145	394.911	472.109	559.269	641.022	738.533	809.221	873.475
994.845	230.516	305.471	394.608	473.286	559.482	640.912	738.906	809.137	873.883
995.546	230.557	306.88	393.881	474.193	558.779	641.15	739.292	809.475	874.02
996.248	230.636	308.371	392.873	474.705	558.233	641.806	739.566	809.884	874.311
996.949	230.782	309.907	393.944	474.089	558.031	642.674	739.589	810.425	874.3
997.651	231.069	311.703	393.581	473.171	558.132	643.743	739.784	811.187	874.735
998.352	231.302	313.561	393.2	472.69	558.355	644.92	740.062	813.459	875.265
999.054	231.079	314.955	392.663	472.414	558.754	646.09	740.145	814.628	875.736
999.754	230.146	316.62	392.092	472.438	559.229	647.183	740.392	816.086	876.317
1000.46	229.469	317.783	391.62	472.476	559.772	648.245	740.13	817.654	876.909
1001.16	229.001	318.883	391.711	472.755	560.034	649.135	740.004	819.646	877.242
1001.86	228.666	319.369	393.565	472.658	560.36	649.813	739.893	820.992	877.508
1002.56	228.259	319.209	394.666	473.108	560.757	650.304	739.892	821.865	877.782
1003.26	227.991	318.832	395.578	472.99	561.188	650.592	740.15	822.328	878.114
1003.96	227.904	318.504	395.688	472.996	561.55	650.58	740.386	822.474	878.417
1004.66	228.436	317.701	395.449	473.036	561.967	650.275	740.732	822.317	879.092
1005.36	229.273	316.761	395.127	472.825	562.53	649.926	741.307	822.081	879.295
1006.06	230.129	316.541	394.716	473.076	563.044	649.54	742.07	821.478	879.753
1006.76	230.907	316.311	394.373	473.748	563.54	649.141	742.829	820.147	880.303
1007.46	231.584	316.467	393.96	474.328	563.906	649.051	743.227	819.045	880.757
1008.16	232.3	316.32	393.929	475.195	564.042	648.872	743.546	817.996	881.036
1008.86	232.99	316.519	393.687	475.742	563.752	649.153	743.479	817.274	881.56
1009.56	233.577	316.368	393.516	475.883	563.401	649.581	743.598	816.608	881.418
1010.26	234.133	316.136	393.324	475.931	562.946	650.041	743.701	816.436	881.321
1010.96	234.649	316.265	393.175	475.24	562.489	650.517	743.795	816.825	881.14
1011.66	234.996	316.896	393.082	475.39	561.996	650.949	744.045	817.509	880.787
1012.36	235.164	317.587	393.122	475.003	561.592	651.257	744.089	819.331	880.175
1013.06	235.263	318.316	393.419	474.666	561.384	651.38	743.963	819.847	879.314
1013.76	235.201	318.394	393.93	474.051	560.908	651.252	743.312	820.081	878.299
1014.46	235.23	317.198	394.771	474.04	560.414	650.917	742.115	819.991	876.859
1015.16	234.907	316.736	395.795	472.456	559.637	650.339	740.874	820.064	875.766
1015.85	234.551	315.604	397.503	470.856	558.999	649.175	740.62	819.805	875.261
1016.55	234.164	314.738	397.943	471.179	558.284	647.241	740.205	819.088	874.846
1017.25	233.806	313.813	397.59	471.563	557.381	645.964	739.795	818.27	874.71
1017.95	233.517	312.836	396.369	473.574	557.181	645.191	739.497	817.694	874.69
1018.65	233.274	312.235	394.537	476.226	557.44	645.501	739.163	817.051	874.79
1019.35	233.409	312.319	392.459	478.525	557.903	646.42	738.939	816.332	875.151
1020.05	233.488	312.412	390.724	479.572	558.335	646.817	738.592	815.645	876.064
1020.75	233.792	312.206	389.435	479.787	558.555	646.935	737.983	814.926	876.9
1021.44	234.029	311.773	388.564	479.772	558.357	645.462	737.191	814.33	877.581
1022.14	234.3	311.23	388.429	477.567	557.904	645.449	736.711	813.977	878.331
1022.84	234.685	310.721	387.734	476.043	556.707	645.848	736.439	814.324	878.271
1023.54	235.247	309.837	386.595	474.993	555.638	646.255	735.894	814.831	877.609
1024.24	236	309.144	386.304	473.685	555.023	646.748	735.362	815.399	877.255
1024.93	237.152	308.823	388.407	473.684	554.453	647.244	734.811	815.73	876.617
1025.63	237.645	308.409	389.537	473.748	554.056	647.747	734.622	816.187	875.981
1026.33	237.002	308.101	390.47	473.679	553.836	648.213	734.638	816.604	875.88
1027.03	236.542	307.839	391.464	474.54	553.707	648.266	735.169	816.696	876.043
1027.72	235.857	307.413	392.85	475.47	553.662	648.183	736.321	816.76	876.523
1028.42	235.107	307.079	394.184	475.573	553.613	648.003	737.391	817.149	876.798
1029.12	234.087	306.865	395.344	475.593	553.711	647.649	738.484	817.504	877.703
1029.82	233.672	306.995	396.086	475.642	554.009	647.518	739.732	817.82	877.971
1030.51	233.442	306.915	396.725	475.958	555.347	647.452	740.703	818.146	877.774
1031.21	233.305	307.522	397.214	475.699	555.786	647.504	741.636	818.502	877.617
1031.91	233.443	308.239	397.948	475.445	555.853	647.477	742.429	818.781	877.122
1032.6	233.85	309.381	398.9	476.186	555.827	647.322	743.162	818.722	877.175
1033.3	234.342	310.126	400.042	476.176	555.673	646.793	743.814	818.79	877.321
1034	234.897	309.249	401.054	475.89	554.788	646.316	744.634	818.874	877.095
1034.69	235.351	308.669	401.677	475.788	553.757	646.409	744.629	818.738	877.334
1035.39	235.727	307.669	401.724	475.578	552.907	646.458	744.52	818.856	877.469
1036.09	235.96	307.207	400.725	474.573	552.616	646.529	744.221	819.021	876.77
1036.78	236.006	307.093	399.398	473.563	552.639	646.376	743.721	819.033	876.881
1037.48	235.86	307.051	398.044	472.987	552.916	646.176	742.795	819	876.716
1038.18	235.439	307.346	396.197	471.745	553.588	646.288	742.275	818.508	876.057
1038.87	234.931	307.312	394.574	471.533	554.586	646.551	742.127	818.257	875.621
1039.57	234.31	306.684	392.992	470.75	556.128	647.354	741.867	817.902	875.677
1040.26	233.625	306.247	391.487	470.48	557.014	648.141	741.728	817.576	875.39
1040.96	232.91	305.85	389.934	470.582	556.997	648.968	741.434	817.683	875.078
1041.65	232.28	305.503	388.675	471.256	557.448	649.796	743.361	817.577	875.222
1042.35	231.889	305.05	387.6	471.747	557.864	650.647	745.614	817.495	875.558
1043.05	232.375	304.57	386.667	472.416	558.305	651.414	748.775	817.385	876.146
1043.74	232.936	304.073	385.936	472.778	558.593	652.048	746.123	817.785	876.689
1044.44	233.54	304.306	385.409	473.505	558.738	652.546	744.923	817.854	877.688
1045.13	233.886	304.4	385.084	473.824	558.721	652.814	743.13	818.191	878.963
1045.83	234.39	304.869	385.006	474.315	558.56	653.001	741.218	818.701	880.3
1046.52	234.703	304.886	385.243	474.007	558.272	653.112	738.412	819.032	881.964
1047.22	235.098	304.709	385.632	472.354	557.945	653.254	741.142	819.993	883.707
1047.91	235.267	304.216	386.153	471.12	557.604	653.408	745.333	820.979	885.29
1048.61	235.404	304.018	386.839	470.284	557.209	653.587	746.515	822.103	886.993
1049.3	235.566	303.633	387.661	469.249	556.743	653.787	747.764	823.573	888.407
1050	235.566	303.696	388.533	468.489	556.512	654.172	749.513	824.877	889.542
1050.69	235.592	303.029	389.387	467.895	556.334	654.776	750.697	826.696	891.025
1051.38	235.538	302.329	390.091	466.643	556.429	655.497	751.637	828.962	892.238
1052.08	235.323	301.938	390.888	465.16	556.729	656.525	752.619	831.364	893.154
1052.77	235.358	301.83	391.739	466.256	557.477	657.882	753.367	833.555	894.088
1053.47	235.369	302.582	392.524	467.854	558.53	659.178	754.33	835.802	894.876
1054.16	235.444	302.907	393.313	469.708	559.817	660.163	755.602	838.183	895.819
1054.85	235.435	303.448	394.263	472.27	561.246	661.107	756.674	840.46	896.857
1055.55	235.533	304.431	394.668	474.248	562.889	662.077	757.336	842.307	898.328
1056.24	235.429	304.736	394.711	474.314	564.484	662.909	758.185	843.835	899.701
1056.94	235.272	305.248	393.81	473.754	565.712	663.672	761.789	845.147	901.168
1057.63	235.077	305.8	392.759	472.416	566.544	664.554	758.536	846.308	902.612
1058.32	234.772	306.374	391.536	471.559	566.995	665.614	756.635	847.491	904.049
1059.02	234.409	306.817	390.207	469.784	567.196	666.98	755.208	848.637	905.214
1059.71	234.165	306.997	388.874	469.994	567.297	668.279	755.423	849.847	906.367
1060.4	234.255	306.803	387.679	472.476	567.366	669.498	756.881	851.229	907.6
1061.1	234.263	306.134	386.775	473.04	567.329	670.509	759.267	852.138	909.467
1061.79	234.315	305.347	385.8	473.504	567.192	670.956	761.295	853.332	911.141
1062.48	234.375	304.575	384.918	474.301	566.868	671.068	763.492	854.278	912.914
1063.17	234.288	303.722	384.041	475.072	566.252	670.955	765.164	855.125	915.012
1063.87	234.496	302.912	383.577	475.281	565.414	670.638	766.7	855.721	916.634
1064.56	234.782	301.909	383.352	475.338	564.541	670.155	767.124	856.438	917.985
1065.25	235.133	301.085	383.326	475.568	563.714	669.598	767.34	856.727	918.614
1065.94	235.563	299.606	384.219	476.341	563.013	668.645	767.688	857.033	918.753
1066.64	236.068	298.56	384.58	476.526	562.74	667.556	767.755	856.597	919.009
1067.33	236.453	297.162	384.98	475.715	563.293	666.346	767.891	855.661	918.58
1068.02	236.809	296.338	385.017	473.926	564.222	665.073	767.815	854.566	918.371
1068.71	237.178	295.144	383.141	473.176	565.2	663.854	768.421	853.141	916.795
1069.41	237.379	294.158	380.165	472.089	566.165	662.751	768.323	851.095	915.627
1070.1	237.636	293.643	378.243	471.107	566.531	661.575	767.476	849.213	914.058
1070.79	238.001	293.512	374.36	470.427	566.359	660.469	765.851	847.138	912.286
1071.48	238.328	294.144	376.501	470.215	565.811	660.015	763.33	844.633	909.943
1072.17	238.705	295.224	378.708	470.148	565.042	659.829	761.124	841.898	908.273
1072.86	238.999	296.536	381.491	470.095	564.665	660.134	759.412	839.3	906.787
1073.56	239.274	297.917	381.321	470.715	563.482	661.077	758.147	837.044	905.138
1074.25	239.423	299.805	381.779	470.951	561.778	662.968	756.755	834.679	903.42
1074.94	239.386	301.497	381.425	470.516	559.526	661.726	755.255	832.598	901.433
1075.63	238.721	303.123	380.976	470.049	557.264	660.081	755.316	830.652	899.442
1076.32	237.976	304.263	380.206	469.621	555.062	658.129	753.552	828.742	897.37
1077.01	236.929	301.102	379.377	468.796	552.973	655.82	752.222	827.135	894.684
1077.7	236.106	300.185	378.636	467.202	551.022	655.587	748.991	825.827	891.986
1078.39	235.248	299.01	378.006	465.905	549.192	656.67	747.146	824.322	888.702
1079.08	234.811	298.344	377.287	464.941	547.572	654.761	745.53	823.021	886.329
1079.78	234.582	297.116	376.617	464.353	546.388	653.175	743.921	822.041	884.189
1080.47	234.241	295.871	375.823	464.664	545.822	650.898	742.934	820.734	882.357
1081.16	233.786	294.741	374.955	463.172	546.004	648.682	741.908	819.267	880.565
1081.85	233.159	293.148	373.938	461.398	547.027	646.628	741.364	818.173	878.987
1082.54	232.673	291.537	372.788	458.969	548.121	645.11	740.761	816.86	877.704
1083.23	232.354	289.388	371.498	456.814	548.395	644.067	739.908	815.694	876.774
1083.92	232.137	287.515	370.218	455.687	548.056	643.352	739.068	814.426	876.143
1084.61	231.993	286.362	369.129	454.415	547.305	643.004	737.827	813.159	875.604
1085.3	231.99	285.649	368.586	455.07	546.384	642.893	737.03	812.237	874.872
1085.99	232.086	285.941	368.158	455.477	545.25	642.915	736.816	811.759	873.941
1086.68	232.482	286.456	367.942	458.426	543.863	643.085	736.504	812.052	873.379
1087.37	233.039	287.243	367.844	458.976	542.074	643.461	736.409	812.045	872.891
1088.06	233.611	288.42	367.689	458.707	540.257	643.14	736.323	811.851	872.405
1088.75	233.877	289.506	367.521	458.368	538.662	642.635	736.456	811.464	871.457
1089.44	234.05	290.226	367.592	456.712	537.456	642.331	736.98	811.137	870.76
1090.12	234.424	290.657	368.006	454.721	536.685	642.116	737.5	810.618	869.998
1090.81	234.956	290.922	368.536	453.27	536.46	641.95	737.625	810.064	869.462
1091.5	235.544	291.775	369.15	451.8	537.219	641.778	737.659	809.73	869.175
1092.19	236.315	291.641	369.373	450.918	538.935	641.572	737.864	809.58	869.063
1092.88	236.968	291.784	369.272	450.956	540.969	641.082	738.376	809.512	868.919
1093.57	237.377	291.872	368.747	451.309	542.71	640.539	738.313	809.509	869.007
1094.26	237.458	291.767	368.064	450.907	543.514	639.704	737.529	810.195	869.322
1094.95	237.273	291.541	367.542	450.473	544.076	638.77	736.719	811.537	869.295
1095.64	236.848	291.557	367.269	450.814	544.831	637.825	735.821	811.613	868.963
1096.32	236.235	291.606	367.302	452.699	545.611	636.929	734.666	810.81	868.856
1097.01	235.714	291.621	367.669	454.372	546.274	636.203	733.728	810.417	868.848
1097.7	235.397	291.738	368.188	455.917	546.771	635.741	732.775	809.965	868.857
1098.39	235.108	291.994	368.864	457.308	546.821	635.297	731.966	809.682	868.79
1099.08	234.826	292.191	369.713	458.469	546.801	634.939	731.383	809.411	868.653
1099.77	234.583	292.209	370.737	459.697	546.228	634.667	731.219	809.038	868.2
1100.45	234.351	291.712	371.711	460.604	545.51	634.428	731.108	808.855	867.539
1101.14	234.155	291.434	372.564	461.449	544.693	634.108	731.401	808.247	866.8
1101.83	233.958	290.587	373.366	461.68	543.959	633.993	731.826	808.001	866.038
1102.52	233.73	288.826	373.908	461.561	543.693	633.986	734.326	807.822	865.034
1103.2	233.687	287.407	374.187	460.607	543.885	634.003	734.475	808.042	864.268
1103.89	233.806	287.204	374.299	459.185	544.54	634.543	734.299	807.797	863.486
1104.58	233.705	288.162	373.996	458.127	545.24	634.957	733.653	807.814	862.985
1105.27	233.127	289.257	373.544	457.645	545.999	635.238	733.139	807.84	862.619
1105.95	232.63	290.236	373.037	457.681	546.575	635.626	731.984	808.009	862.688
1106.64	232.158	291.294	372.595	458.689	547.283	635.966	730.602	808.08	862.842
1107.33	231.772	292.435	372.133	459.991	548.148	636.372	730.143	808.193	863.3
1108.02	231.735	295.019	371.658	460.773	549.525	636.842	730.078	808.407	863.889
1108.7	231.897	296.017	371.601	461.345	550.901	637.183	732.631	808.54	864.396
1109.39	232.313	296.384	371.678	462.635	551.902	637.524	732.992	808.801	865.081
1110.08	232.835	295.985	371.942	463.418	552.557	637.787	733.061	808.817	866.007
1110.76	233.789	295.163	371.816	464.463	552.947	638.165	733.354	808.723	867.356
1111.45	235.072	294.26	371.618	465.04	553.023	638.507	733.524	808.496	868.417
1112.14	236.175	293.209	371.451	465.802	552.857	638.907	733.74	808.553	869.256
1112.82	236.934	292.194	371.483	466.004	552.224	639.316	734.425	808.508	869.993
1113.51	237.208	291.066	371.716	466.256	551.532	639.814	735.689	808.886	870.536
1114.19	236.898	290.009	371.809	466.129	550.781	640.372	736.834	808.434	870.773
1114.88	236.206	289.574	371.726	465.123	550.08	640.863	737.652	807.933	870.741
1115.57	235.08	289.224	371.71	464.232	549.791	641.179	738.381	807.706	870.644
1116.25	234.539	288.918	371.811	463.82	549.537	641.297	738.2	807.592	870.477
1116.94	234.052	289.251	372.228	463.658	549.247	641.208	737.396	807.65	870.73
1117.62	233.653	289.702	372.736	463.941	549.152	640.716	736.216	807.784	870.607
1118.31	233.293	290.701	373.642	463.777	549.145	640.316	735.446	808.331	870.469
1118.99	233.164	292.123	374.768	464.579	549.219	640.242	734.968	808.924	870.839
1119.68	233.065	294.133	376.086	465.497	549.487	640.397	734.73	809.718	871.14
1120.37	233.027	295.539	377.486	467.091	549.484	640.731	734.378	810.499	871.641
1121.05	233.068	296.277	378.908	468.087	547.991	640.981	734.282	811.318	872.258
1121.74	233.124	296.833	380.351	468.949	547.837	641.557	734.523	812.061	872.992
1122.42	233.233	296.176	381.457	469.634	547.775	642.012	734.763	813.161	873.34
1123.11	233.394	296.083	382.453	470.163	547.899	642.854	734.81	813.747	873.587
1123.79	233.936	296.265	383.192	469.376	548.165	643.769	735.105	813.985	873.846
1124.48	234.511	295.594	384.238	469.356	548.724	644.784	735.708	814.21	874.371
1125.16	235.062	294.533	385.428	469.031	549.547	646.128	736.27	814.381	875.351
1125.84	235.643	293.838	386.58	469.094	550.655	647.73	736.907	814.33	876.279
1126.53	236.153	293.256	387.156	469.301	552.058	649.227	737.826	814.159	876.99
1127.21	236.566	292.789	387.709	469.299	553.852	650.542	738.602	813.913	877.183
1127.9	236.932	292.384	387.918	469.015	556.027	651.4	738.94	813.699	877.111
1128.58	236.732	292.096	387.932	468.585	558.335	651.687	739.023	813.356	876.489
1129.27	236.382	291.926	387.847	468.343	560.523	651.728	738.799	813.093	875.409
1129.95	235.968	291.742	387.553	468.157	562.355	651.309	738.44	812.643	874.309
1130.64	235.413	292.102	387.248	468.5	563.266	650.761	738.133	812.535	873.505
1131.32	234.8	292.419	387.082	468.992	563.398	650.06	737.724	812.578	872.634
1132	234.199	292.635	386.9	468.87	562.925	649.424	737.503	812.49	872.087
1132.69	233.622	292.738	387.088	468.719	562.029	648.887	737.077	812.112	871.712
1133.37	233.218	292.981	387.217	468.941	560.589	648.476	736.827	811.443	871.554
1134.05	232.818	292.606	387.278	469.058	558.855	648.294	736.014	810.885	871.75
1134.74	232.618	292.397	387.408	468.78	557.119	648.366	735.391	810.88	872.113
1135.42	232.592	292.32	387.413	468.288	555.598	648.813	734.679	811.015	872.461
1136.1	232.526	292.76	387.392	468.011	554.259	649.557	733.909	811.608	872.775
1136.79	232.636	293.776	387.318	468.456	553.342	650.841	733.315	811.619	872.962
1137.47	232.8	295.372	387.235	468.54	552.906	652.17	732.708	811.733	873.323
1138.15	232.974	296.519	387.157	469.031	552.844	653.752	731.154	811.622	873.65
1138.84	233.147	298.162	386.887	469.028	553.053	655.403	730.999	811.628	873.956
1139.52	233.281	300.106	386.713	469.396	553.656	657.154	730.625	811.364	873.938
1140.2	233.339	301.858	386.23	468.803	554.861	658.833	730.678	811.217	873.62
1140.88	233.15	302.862	385.729	468.702	556.76	660.264	731.287	811.215	873.006
1141.57	233.006	303.779	385.221	469.443	558.924	661.276	732.173	811.16	872.67
1142.25	232.926	303.93	384.705	469.942	561.478	661.332	733.402	811.084	872.438
1142.93	232.971	304.25	384.3	470.75	563.301	661.151	734.734	811.219	872.836
1143.61	233.167	304.309	384.539	471.088	564.528	660.565	736.032	811.774	873.29
1144.3	233.365	303.453	385.255	471.437	565.359	659.846	737.332	812.271	873.934
1144.98	233.429	302.239	385.725	471.182	565.726	659.408	738.564	812.74	874.24
1145.66	233.274	300.926	386.2	471.005	565.692	659.358	739.638	813.065	874.591
1146.34	232.836	299.292	386.199	471.048	564.838	659.671	740.225	813.495	875.081
1147.03	231.916	297.191	386.132	471.167	563.846	660.057	740.437	814.112	875.683
1147.71	231.514	294.615	386.181	470.902	563.163	660.665	740.429	814.643	876.56
1148.39	231.333	292.701	386.287	470.704	562.771	661.495	740.176	815.193	877.252
1149.07	231.294	291.681	386.396	470.493	562.613	662.404	739.929	815.574	877.544
1149.75	231.323	291.446	387.194	470.624	562.896	663.311	739.7	815.12	876.032
1150.43	231.475	292.214	388.441	470.748	563.463	664.355	738.898	815.037	875.463
1151.11	231.772	293.56	389.644	470.819	564.272	665.518	738.411	814.723	875.091
1151.8	232.18	295.79	390.873	471.435	565.476	666.629	737.929	814.12	874.879
1152.48	232.538	299.406	391.827	472.931	567.263	667.704	738.355	814.856	875.116
1153.16	232.938	300.227	392.051	474.704	570.128	668.437	738.752	814.425	877.04
1153.84	233.243	300.195	391.728	475.922	572.459	669.159	739.272	814.401	876.721
1154.52	233.462	299.24	391.144	477.868	574.03	669.519	740.169	814.251	876.064
1155.2	233.632	297.176	390.286	479.065	574.869	669.425	741.98	814.408	876.239
1155.88	233.417	293.016	389.294	480.502	571.628	669.223	743.11	815.055	878.923
1156.56	233.244	290.459	388.3	481.142	571.752	668.85	744.111	815.665	883.006
1157.24	232.971	289.845	387.302	480.648	572.252	668.368	744.926	816.403	884.593
1157.92	232.391	289.199	386.292	479.969	572.576	668.106	745.529	816.786	884.107
1158.6	231.755	289.182	385.263	478.635	572.668	667.698	746.201	817.32	883.513
1159.28	231.127	288.967	384.715	477.609	572.584	667.432	746.562	817.712	882.919
1159.96	230.398	288.526	383.35	476.975	572.205	667.137	746.889	818.182	882.368
1160.64	229.721	288.468	382.4	475.705	571.582	666.854	746.971	818.275	881.483
1161.32	229.274	288.5	381.957	474.322	570.613	666.651	746.861	818.172	880.667
1162	228.847	288.907	381.983	473.659	569.485	666.396	746.418	818.169	879.952
1162.68	228.569	288.913	382.742	472.965	568.191	666.374	746.141	818.227	879.275
1163.36	228.421	289.409	384.284	473.543	567.537	666.381	745.877	818.091	878.47
1164.04	228.437	289.815	386.071	474.86	567.188	666.387	745.629	817.734	877.54
1164.72	228.787	290.724	387.826	477.103	566.839	666.509	745.648	817.228	876.601
1165.4	229.582	292.075	389.133	478.677	566.349	666.578	745.92	816.559	876.177
1166.08	230.59	293.416	390.058	480.074	565.863	666.659	746.472	815.852	875.821
1166.76	231.452	295.514	390.793	480.334	565.316	666.666	747.162	815.206	876.526
1167.44	232.236	297.436	391.622	480.48	564.192	666.647	747.515	815.217	876.469
1168.12	232.466	298.379	392.616	481.635	563.166	666.458	748.181	815.225	876.656
1168.8	232.615	299.478	393.859	479.614	562.386	666.23	748.336	815.705	876.672
1169.48	232.425	300.022	395.316	479.618	562.27	665.873	748.468	816.319	877.154
1170.16	232.173	301.087	396.762	479.667	562.617	665.645	748.413	817.202	876.497
1170.84	231.66	301.956	397.212	479.557	562.806	665.417	748.494	817.814	875.919
1171.51	231.154	302.6	397.398	479.739	563.31	665.129	747.947	818.235	874.851
1172.19	230.707	302.551	397.279	480.442	562.591	664.838	747.267	818.838	870.656
1172.87	230.396	301.775	397.138	481.654	561.57	664.34	745.8	819.19	872.586
1173.55	230.258	300.878	396.849	481.759	560.468	663.577	744.13	819.572	874.807
1174.23	230.197	300.534	396.331	481.461	559.007	662.373	742.47	819.695	876.909
1174.91	230.183	300.253	395.714	481.745	557.538	660.952	741.087	819.936	879.02
1175.58	230.322	300.108	395.048	481.822	556.056	659.443	739.779	820.041	879.894
1176.26	230.478	299.774	394.531	482.018	555.257	657.975	739.125	820.03	879.792
1176.94	230.854	299.222	393.89	481.818	554.684	656.659	739.091	819.981	879.629
1177.62	231.368	298.632	393.78	482.024	554.24	655.483	738.45	819.998	879.104
1178.3	231.854	298.09	393.223	482.042	553.665	654.392	737.375	820.006	878.666
1178.97	232.332	297.576	392.307	482.555	552.665	653.2	736.882	819.825	878.016
1179.65	232.64	297.015	391.453	483.162	551.519	652.14	737.89	819.865	877.656
1180.33	232.639	296.648	391.097	483.933	550.237	650.638	739.033	819.715	876.741
1181.01	232.519	296.036	390.806	484.869	549.115	649.198	737.423	819.777	875.829
1181.68	232.223	294.668	390.557	485.501	548.736	647.299	737.534	819.992	874.897
1182.36	231.797	293.284	389.93	485.928	549.212	646.674	737.82	820.252	874.162
1183.04	231.263	292.048	389.092	486.752	549.394	646.552	738.254	820.471	873.307
1183.72	230.641	290.58	388.231	486.78	549.017	647.545	738.667	820.552	872.69
1184.39	229.99	289.26	387.444	486.495	549.189	648.981	739.068	820.573	872.318
1185.07	229.264	287.851	387.358	485.222	549.85	650.561	739.456	820.562	872.38
1185.75	228.812	286.781	387.714	484.063	550.973	652.136	739.915	820.684	872.625
1186.42	228.35	286.904	388.191	483.088	552.539	653.216	740.373	820.569	873.238
1187.1	227.693	287.26	388.843	481.779	554.735	653.945	740.925	820.345	874.024
1187.78	226.869	287.55	389.292	480.195	557.576	654.203	740.978	820.184	874.953
1188.45	226.154	288.063	390.343	479.211	560.552	654.163	741.106	819.924	875.978
1189.13	225.577	288.461	391.484	478.324	563.468	653.484	740.887	819.567	876.933
1189.81	224.915	288.277	392.612	478.296	566.075	652.296	740.705	819.709	877.873
1190.48	224.596	288.418	393.551	477.993	568.109	650.06	740.715	819.888	878.992
1191.16	224.354	288.986	394.431	478.308	569.069	647.516	740.59	820.178	879.872
1191.84	224.292	289.949	395.156	479.92	569.586	646.641	740.527	820.57	880.19
1192.51	224.353	291.011	395.597	481.168	569.907	645.902	740.713	820.516	880.649
1193.19	224.5	292.148	395.794	482.025	569.809	645.389	740.918	820.471	881.165
1193.86	224.523	292.981	395.901	483.556	569.144	645.022	741.183	820.306	881.87
1194.54	224.585	292.911	396.009	484.979	567.321	644.889	741.452	820.457	882.657
1195.21	224.653	292.576	396.097	485.537	565.985	645	742.059	820.643	883.877
1195.89	224.723	291.914	396.261	485.419	564.787	645.451	742.722	820.65	885.866
1196.56	224.92	291.2	396.621	484.863	563.746	646.17	743.358	820.681	886.753
1197.24	225.31	290.449	397.212	484.114	563.105	647.103	743.543	820.513	887.619
1197.92	225.668	290.098	397.909	483.132	563.192	646.36	744.07	820.231	888.317
1198.59	225.819	289.569	398.56	481.821	564.41	647.144	744.564	819.736	888.641
1199.27	225.72	289.18	399.457	480.9	566.373	648.114	745.026	819.066	888.419
1199.94	225.766	289.492	400.284	479.707	569.052	649.123	745.94	818.727	887.907
1200.62	225.868	290.024	400.968	478.454	571.435	650.023	746.724	818.5	887.504
1201.29	226.029	291.109	401.445	477.845	573.477	650.714	746.964	818.35	886.98
1201.97	226.308	292.354	401.425	477.563	574.617	651.293	747.009	817.962	886.336
1202.64	226.611	293.854	401.28	478.275	575.288	651.84	746.817	817.829	885.536
1203.32	227.186	294.818	400.757	478.983	575.973	652.508	746.831	817.794	884.743
1203.99	227.834	296.255	400.196	479.647	576.63	652.979	746.607	817.863	883.801
1204.66	228.557	297.418	399.636	480.969	577.293	653.169	746.016	817.843	882.605
1205.34	229.313	298.651	399.035	482.64	578.042	656.145	745.582	817.821	881.497
1206.01	230.141	299.496	398.56	483.303	578.26	657.121	745.084	817.473	879.994
1206.69	230.877	300.278	397.888	483.597	577.848	657.761	744.696	817.542	879.95
1207.36	231.523	300.114	397.433	484.67	577.051	658.159	744.411	817.61	880.077
1208.03	231.675	299.905	396.79	484.98	576.064	658.515	744.09	817.578	880.171
1208.71	231.444	299.968	396.124	484.407	574.906	658.787	743.526	817.498	881.283
1209.38	231.17	299.74	395.666	483.73	573.708	658.953	742.837	817.044	881.724
1210.06	230.729	299.665	395.585	483.003	572.356	659.086	741.743	816.731	881.665
1210.73	230.168	299.624	395.42	482.328	571	659.189	741.054	816.457	882.644
1211.4	229.381	299.134	395.166	481.498	569.666	659.369	740.183	816.195	875.933
1212.08	228.506	298.089	394.226	481.507	568.743	659.595	739.801	816.111	871.33
1212.75	227.383	297.617	393.787	482.353	568.121	659.88	740.102	816.038	873.828
1213.42	226.412	297.579	393.835	483.713	566.881	660.21	740.394	816.261	875.971
1214.1	225.454	298.15	394.099	484.152	566.015	660.139	740.603	816.571	877.591
1214.77	224.701	299.355	394.562	484.453	565.898	659.831	740.875	816.688	879.547
1215.44	224.591	300.479	395.143	484.925	566.191	659.568	741.485	816.484	881.004
1216.12	224.637	300.777	395.946	485.97	567.259	659.387	742.041	816.416	882.232
1216.79	224.891	300.879	396.736	487.885	569.248	659.307	742.631	816.745	882.958
1217.46	225.317	301.385	397.701	488.662	571.608	659.311	743.07	816.866	883.156
1218.13	225.867	301.675	398.565	489.381	574.097	659.401	744.004	817.578	883.036
1218.81	226.371	301.514	399.292	489.548	576.384	659.635	745.053	818.381	882.466
1219.48	226.759	300.896	398.793	490.099	578.366	660.073	746.001	818.824	882.487
1220.15	226.821	300.297	397.429	490.54	579.945	660.648	746.5	819.354	882.562
1220.82	226.923	298.87	395.687	490.788	581.043	661.156	747.102	819.698	882.462
1221.5	226.776	297.454	394.189	490.267	581.267	661.569	747.41	819.847	882.354
1222.17	226.746	295.8	390.409	490.179	581.373	661.693	747.458	819.932	882.22
1222.84	226.492	294.65	389.702	490.991	581.495	661.585	747.342	819.966	881.603
1223.51	226.327	293.563	389.804	491.526	581.523	661.405	747.591	820.687	880.99
1224.18	226.076	292.473	394.256	492.187	581.065	661.083	748.062	820.839	881.12
1224.86	225.356	290.499	395.606	492.704	580.562	660.667	748.201	821.266	881.554
1225.53	224.827	289.322	396.83	493.178	579.764	660.39	748.341	821.792	882.506
1226.2	224.545	290.709	398.277	493.513	578.907	660.653	748.041	822.232	883.455
1226.87	224.806	292.898	400.272	493.051	577.925	660.787	747.615	822.65	884.491
1227.54	225.503	295.566	402.744	492.572	577.524	660.954	746.87	822.858	885.106
1228.21	226.422	298.115	405.544	492.58	577.12	661.085	746.094	823.215	885.687
1228.88	227.517	300.781	408.861	492.4	576.806	661.412	745.005	823.363	886.257
1229.56	228.661	303.519	410.245	492.729	576.697	662.147	744.007	823.732	886.624
1230.23	229.516	306.094	411.15	492.504	576.521	663.089	743.172	824.619	886.74
1230.9	229.969	307.917	411.371	492.201	576.389	664.022	742.55	825.539	886.795
1231.57	230.155	308.82	410.764	492.075	576.144	664.912	742.451	826.783	886.805
1232.24	229.82	308.809	409.808	493.042	575.611	665.765	742.496	827.847	887.016
1232.91	229.283	307.251	408.937	494.439	575.533	666.548	742.883	828.903	887.418
1233.58	228.542	305.616	408.705	496.022	575.604	667.259	743.575	829.617	887.356
1234.25	227.548	304.12	408.643	497.395	575.79	667.769	744.824	830.222	886.034
1234.92	226.361	303.728	408.907	499.558	575.988	668.162	746.048	830.823	885.41
1235.59	225.567	303.849	409.027	501.356	576.394	668.865	747.067	831.341	884.824
1236.26	225.38	303.456	409.974	502.594	576.731	669.341	747.873	831.438	884.094
1236.93	225.514	303.015	411.189	503.161	577.084	669.688	748.726	831.676	883.768
1237.6	226.005	303.546	412.519	503.586	577.589	670.081	749.338	831.596	883.698
1238.27	226.584	303.448	413.757	503.697	578.018	670.188	749.02	831.515	883.446
1238.94	227.189	304.551	415.354	503.644	578.343	670.247	748.763	831.189	883.235
1239.61	227.669	305.588	416.891	501.91	578.451	670.024	748.473	830.281	883.059
1240.28	227.947	305.913	418.383	501.29	578.545	669.515	747.955	829.281	882.868
1240.95	227.926	306.241	419.796	500.756	578.611	669.284	747.466	828.592	883.073
1241.62	227.746	306.633	420.761	500.293	578.63	669.602	747.085	827.938	883.093
1242.29	227.719	306.711	421.515	500.437	578.595	670.061	746.783	827.574	883.222
1242.96	227.588	307.041	421.819	500.884	578.221	670.533	746.545	827.675	883.216
1243.63	227.529	306.998	422.094	501.17	577.641	671.052	746.552	827.756	883.649
1244.3	227.461	305.756	422.294	502.047	576.819	671.332	746.747	827.604	884.261
1244.97	227.389	304.833	422.454	503.074	577.421	671.585	747.235	828.027	884.956
1245.64	227.288	304.967	423.267	504.484	578.61	671.708	747.725	828.194	885.468
1246.31	227.3	305.545	423.815	505.509	580.458	671.654	748.762	828.393	885.912
1246.98	227.364	306.307	424.209	506.711	582.429	671.303	749.288	828.357	886.267
1247.65	227.512	307.486	424.102	507.264	583.315	669.686	749.438	827.849	886.754
1248.31	227.89	308.232	424.5	508.16	584.053	669.6	749.539	827.191	887.318
1248.98	228.313	308.419	424.299	509.176	584.589	669.7	749.744	826.265	887.896
1249.65	228.756	308.579	423.391	509.427	585.371	669.996	749.722	825.626	887.982
1250.32	229.271	308.799	422.311	510.168	586.578	670.654	750.269	825.447	888.164
1250.99	229.636	308.371	421.328	511.098	587.73	671.214	750.549	825.367	888.229
1251.66	229.943	307.954	420.198	511.439	590.044	671.965	751.262	825.905	888.004
1252.32	230.033	307.723	419.224	511.513	591.026	672.136	751.857	826.638	887.851
1252.99	229.778	308.051	418.492	511.08	590.398	672.038	752.127	827.788	887.147
1253.66	229.162	307.674	417.911	510.387	589.985	671.594	752.197	828.587	886.683
1254.33	228.72	307.688	417.539	510.291	588.606	671.076	752.379	828.998	886.655
1255	228.29	307.873	417.303	510.654	586.977	670.59	752.486	829.198	886.542
1255.66	227.958	307.703	417.187	511.7	585.606	670.029	752.469	829.652	886.496
1256.33	227.529	307.325	417.246	513.168	584.603	669.428	752.542	829.971	886.85
1257	227.078	307.207	417.307	513.864	583.934	668.711	752.424	830.415	887.551
1257.67	226.665	307.393	417.737	514.338	583.714	667.96	752.329	830.569	888.596
1258.33	226.35	307.521	418.337	515.087	583.805	667.197	752.423	830.683	889.334
1259	226.065	307.647	419.234	516.139	584.194	666.795	752.392	830.522	890.159
1259.67	225.762	307.979	420.024	517.363	584.854	666.095	752.207	829.958	891.053
1260.34	225.747	308.193	420.605	519.22	585.726	665.399	752.181	828.994	891.996
1261	225.813	309.136	421.285	519.411	587.261	665.01	752.143	828.153	893.241
1261.67	225.987	310.287	421.935	519.697	592.073	664.944	752.457	827.29	894.417
1262.34	226.21	311.116	422.598	519.996	594.496	665.332	752.859	826.508	895.39
1263	226.507	311.69	423.268	519.359	595.892	665.915	753.029	826.086	896.053
1263.67	226.895	312.439	423.984	518.046	593.963	666.688	753.573	825.827	896.53
1264.34	227.323	313.089	424.655	518.318	594.284	667.638	754.051	825.566	896.988
1265	227.718	314.114	425.398	518.865	594.655	668.526	754.762	825.62	897.269
1265.67	228.142	315.649	425.946	519.27	595.09	669.371	754.832	825.49	897.308
1266.34	228.616	317.554	425.882	519.781	595.523	669.959	755.321	825.263	897.266
1267	229.158	318.525	425.942	521.32	595.924	670.748	755.992	825.165	897.517
1267.67	229.802	319.765	425.933	522.646	596.358	671.952	756.745	825.087	897.91
1268.34	230.349	320.301	425.807	523.858	596.711	673.651	757.356	824.922	898.602
1269	230.871	320.399	425.641	524.635	597.074	675.573	757.848	824.989	898.885
1269.67	231.24	320.068	425.378	525.994	597.406	677.556	757.965	824.754	898.882
1270.33	231.599	319.668	424.9	527.091	597.723	679.008	757.647	824.627	898.496
1271	231.743	318.896	424.49	527.836	597.729	679.615	757.051	824.838	898.124
1271.67	231.715	318.012	424.228	529.032	597.723	679.961	755.934	825.024	897.764
1272.33	231.743	317.18	424.633	530.256	597.686	680.444	755.239	825.329	897.176
1273	231.84	317.445	424.846	530.568	597.72	681	755.053	825.852	897.18
1273.66	231.926	318.135	425.446	530.681	598.003	681.597	755.086	826.306	897.173
1274.33	231.981	318.334	426.526	531.156	598.415	682.652	755.84	826.951	897.179
1274.99	232.058	318.159	427.855	531.941	598.18	683.679	756.742	828.336	897.021
1275.66	232.162	317.891	429.424	532.407	597.678	684.711	757.834	829.772	897.012
1276.32	232.14	316.915	431.067	532.473	597.392	685.182	758.538	832.028	897.255
1276.99	232.075	316.824	433.149	532.117	597.239	685.332	759.515	833.031	897.452
1277.65	231.797	316.702	435.057	532.056	597.415	685.34	758.883	833.779	897.551
1278.32	231.575	316.945	436.777	532.46	597.713	685.24	758.583	834.147	897.63
1278.98	231.281	317.397	438.385	532.994	598.162	685.052	758.356	834.423	897.801
1279.65	230.913	318.154	439.494	533.215	598.925	685.213	758.237	834.282	897.922
1280.31	230.308	318.698	440.409	533.758	599.737	685.372	758.635	834.243	897.901
1280.98	229.806	319.405	440.093	534.192	600.933	685.558	759.001	833.848	897.848
1281.64	229.215	319.557	440.093	534.833	602.302	685.663	759.131	833.547	897.671
1282.31	228.695	319.659	440.455	535.275	603.695	685.719	759.613	832.901	897.941
1282.97	228.349	319.688	441.209	536.623	605.211	685.571	760.323	833.255	898.101
1283.63	228.26	319.874	442.281	537.695	606.609	685.467	760.922	833.103	898.144
1284.3	228.536	320.172	443.692	539.448	607.722	685.447	761.663	832.98	898.352
1284.96	228.988	320.685	445.141	541.136	608.789	685.381	762.011	831.674	898.704
1285.63	229.354	321.566	446.532	543.548	609.793	685.349	762.604	831.568	899.077
1286.29	229.179	322.774	447.141	545.376	610.65	685.388	762.905	831.644	899.331
1286.95	229.704	323.528	448.163	547.732	611.316	685.37	763.435	831.764	899.111
1287.62	230.545	323.764	449.556	549.09	611.579	685.408	764.141	832.275	899.023
1288.28	233.395	324.751	450.903	550.267	611.849	685.279	764.769	832.887	898.761
1288.95	231.215	326.049	451.673	551.13	612.136	685.368	765.434	833.499	898.437
1289.61	230.26	327.482	451.677	551.991	612.279	685.559	765.796	834.078	898.284
1290.27	231.095	328.225	451.638	552.664	612.35	685.995	766.373	834.369	898.255
1290.93	225.884	330.077	451.647	553.636	612.413	686.514	766.87	834.463	899.088
1291.6	234.721	332.226	452.098	554.084	613.322	687.338	767.108	834.677	899.887
1292.26	235.268	337.574	452.508	554.256	614.289	688.118	767.109	834.684	900.655
1292.92	233.307	339.044	452.834	554.586	615.537	688.932	767.209	834.57	901.253
1293.59	233.331	340.422	453.294	554.038	616.45	689.653	768.291	834.211	901.732
1294.25	230.986	341.313	453.845	553.626	617.301	690.359	770.109	834.114	902.463
1294.91	228.533	341.54	454.412	553.368	617.895	690.773	771.17	834.122	902.894
1295.58	229.245	341.073	455.003	553.301	618.447	690.849	772.659	834.242	903.581
1296.24	232.761	340.827	455.869	553.099	619.008	691.079	773.794	834.576	904.192
1296.9	230.384	340.717	456.214	552.423	619.578	691.496	774.93	834.881	904.73
1297.56	229.339	341.705	456.385	552.205	620.48	692.133	775.943	834.805	905.154
1298.23	229.917	342.592	457.439	552.044	621.766	692.795	776.634	833.866	905.661
1298.89	229.959	345.23	458.588	552.33	623.226	693.49	777.509	834.208	906.067
1299.55	229.905	347.667	459.498	552.255	624.865	694.15	777.849	834.822	906.094
1300.21	229.793	349.521	460.356	552.312	626.65	694.509	777.985	835.622	906.046
1300.87	229.797	351.12	461.143	552.154	629.145	694.902	777.486	836.789	905.123
1301.54	229.921	351.69	461.746	552.433	630.78	695.454	777.221	838.014	904.949
1302.2	230.353	351.612	462.459	552.645	632.146	696.188	777.073	839.465	904.88
1302.86	230.935	351.103	463.166	552.503	633.162	697.076	776.621	840.919	904.921
1303.52	231.571	349.639	463.906	552.706	634.075	697.871	776.529	842.713	904.942
1304.18	232.147	348.212	464.504	552.792	634.671	698.677	776.488	844.665	904.87
1304.84	232.722	347.021	464.981	552.317	634.961	699.237	777.011	846.334	904.428
1305.51	233.08	346.991	465.331	552.124	634.785	699.388	777.545	847.998	904.283
1306.17	233.109	346.381	465.396	552.197	633.948	698.842	778.285	849.352	903.889
1306.83	232.939	348.247	465.374	551.695	632.13	697.561	778.974	850.323	903.85
1307.49	232.623	347.948	465.326	551.188	630.869	695.804	779.343	850.664	903.62
1308.15	232.233	348.001	465.424	551.125	630.469	693.552	779.516	850.857	903.419
1308.81	231.734	348.385	465.725	550.968	631.23	691.805	779.491	850.82	902.853
1309.47	231.355	348.61	466.139	550.666	633.046	690.765	779.601	850.631	903.284
1310.13	230.714	349.447	467.092	551.213	634.704	690.021	779.522	850.289	903.475
1310.79	230.091	350.761	468.403	552.041	635.805	689.532	779.028	850.262	903.54
1311.45	229.468	352.477	469.55	552.961	636.4	689.389	778.423	850.228	903.425
1312.11	228.854	353.445	470.359	553.51	636.831	689.977	776.879	850.303	902.844
1312.77	228.419	354.499	470.513	554.036	636.593	691	775.95	850.926	902.453
1313.43	228.119	354.782	470.066	554.571	633.365	692.638	775.812	851.343	902.358
1314.1	228.022	354.616	469.49	554.788	631.856	694.562	774.719	852.576	902.504
1314.76	228.287	354.639	469.642	554.892	630.312	696.188	773.466	852.731	902.628
1315.42	228.636	354.676	469.694	554.948	628.973	698.076	772.094	852.488	902.781
1316.08	229.304	353.98	469.793	554.244	628.786	699.851	770.639	852.014	902.207
1316.74	230.032	353.581	470.294	553.605	627.791	701.467	769.303	851.261	901.892
1317.4	230.766	353.122	470.898	552.674	629.581	702.982	768.412	850.197	901.529
1318.05	231.481	353.096	470.864	551.612	629.672	704.321	767.837	849.018	900.689
1318.71	232.156	353.336	470.677	551.449	629.615	705.428	767.608	847.462	899.358
1319.37	232.453	353.099	470.756	551.154	629.392	706.438	767.674	845.627	898.206
1320.03	232.718	352.964	470.915	550.697	628.931	707.106	767.458	844.398	897.971
1320.69	232.873	352.735	471.281	549.873	628.794	707.263	767.138	842.876	898.454
1321.35	232.776	352.282	471.817	548.972	628.278	706.542	767.096	841.592	898.974
1322.01	232.537	352.788	472.349	548.632	628.25	705.633	766.907	840.695	899.611
1322.67	232.114	353.325	472.794	548.908	628.505	704.122	766.827	840.476	902.429
1323.33	231.609	353.955	472.794	549.718	628.836	702.318	766.889	839.975	902.647
1323.99	231.06	354.852	472.494	551.044	629.28	700.365	766.811	840.371	902.986
1324.65	230.314	355.649	471.587	552	629.665	698.661	766.953	840.481	903.354
1325.31	229.539	356.39	470.538	552.705	630.519	697.467	766.531	841.261	903.669
1325.97	228.734	356.655	469.587	552.66	631.336	696.183	765.851	841.758	904.031
1326.62	228.128	356.405	468.934	553.161	632.01	694.777	765.068	842.411	904.379
1327.28	227.658	355.623	468.684	553.419	632.542	692.219	764.427	843.028	904.947
1327.94	227.477	355.019	469.049	554.252	632.599	682.644	763.904	843.396	905.309
1328.6	227.394	354.001	468.913	555.242	632.072	686.111	763.676	844.032	905.705
1329.26	227.444	352.743	467.974	555.791	631.166	689.123	763.807	844.65	905.671
1329.92	227.58	351.847	466.248	556.524	630.163	696.731	764.066	845.16	904.773
1330.57	227.774	350.889	464.96	557.879	628.663	701.091	764.59	845.387	904.626
1331.23	228.089	349.674	464.123	559.622	627.13	701.472	765.103	845.393	904.35
1331.89	228.434	348.922	463.682	561.094	624.573	701.657	765.653	845.376	905.212
1332.55	228.834	348.478	463.463	562.49	623.376	701.94	766.392	845.653	906.615
1333.21	229.147	347.584	463.898	562.863	622.517	701.915	766.566	845.753	908.231
1333.86	229.617	346.771	466.313	562.684	622.328	701.975	767.313	845.595	910.022
1334.52	230.126	346.331	468.549	562.18	622.667	701.696	768.3	845.161	912.44
1335.18	230.57	345.598	470.387	561.279	623.156	701.327	768.459	844.968	914.013
1335.84	230.993	345.403	471.964	560.204	623.735	700.865	768.27	844.29	915.38
1336.49	231.094	345.542	473.374	560.54	624.374	700.258	768.29	843.607	916.499
1337.15	231.154	345.813	473.783	560.913	625.119	699.583	767.996	842.954	917.497
1337.81	230.676	346.165	473.002	562.231	625.595	699.054	767.977	843.03	917.702
1338.47	229.91	347.054	473.282	565.221	626.324	698.871	767.796	842.996	917.758
1339.12	229.041	347.885	474.019	566.69	626.762	699.034	767.216	843.281	916.416
1339.78	228.1	349.438	475.023	568.334	626.85	699.285	766.427	843.245	916.507
1340.44	227.25	350.382	476.027	570.389	626.65	699.427	765.584	843.117	916.458
1341.09	226.426	350.842	476.688	572.529	626.364	699.613	764.705	843.531	916.59
1341.75	225.923	351.008	476.285	573.948	626.256	699.726	763.928	844.113	916.555
1342.41	225.666	351.561	476.531	574.876	626.77	699.654	763.21	844.314	916.402
1343.06	225.411	352.647	476.009	575.313	627.096	699.582	762.569	844.366	916.376
1343.72	225.496	353.389	475.882	576.073	626.932	699.541	761.407	844.269	916.47
1344.38	225.728	353.607	476.017	576.893	626.774	699.476	760.85	844.493	916.538
1345.03	226.113	353.764	476.096	576.986	626.791	699.807	760.884	844.706	916.169
1345.69	226.473	353.569	476.449	577.181	627.262	700.441	761.163	844.73	916.32
1346.34	227.187	353.205	476.92	577.649	627.667	701.119	761.821	844.589	916.543
1347	227.973	352.825	477.273	577.798	627.949	701.645	762.347	844.34	916.442
1347.66	228.734	352.184	477.356	578.047	627.728	701.817	762.413	844.105	916.982
1348.31	229.471	351.764	477.208	578.821	626.818	701.63	762.461	844.246	917.337
1348.97	230.155	351.31	476.859	580.165	625.651	700.699	762.534	844.256	917.868
1349.62	230.77	351.421	476.14	581.488	624.353	699.841	762.749	844.39	918.477
1350.28	231.117	352.138	475.458	583.174	623.165	699.499	762.755	844.943	919.59
1350.93	231.511	352.525	475.525	584.412	622.107	699.425	762.77	845.883	920.377
1351.59	231.741	353.542	475.582	584.961	621.714	699.539	762.787	845.987	920.908
1352.25	231.922	353.21	475.589	585.811	621.614	699.929	762.881	846.438	921.297
1352.9	232.157	352.577	475.681	586.527	621.932	700.444	763.265	846.994	921.533
1353.56	232.229	351.21	475.471	587.493	622.662	701.486	763.82	847.689	921.155
1354.21	232.234	349.933	475.117	586.892	623.842	702.863	764.193	848.287	919.874
1354.87	232.204	349.275	474.685	585.738	625.079	704.103	764.574	848.556	918.552
1355.52	232.092	348.164	474.325	584.269	626.217	705.239	764.912	848.281	917.951
1356.18	231.93	347.185	474	582.987	627.174	706.052	764.804	848.27	917.349
1356.83	231.736	346.625	473.987	581.638	628.07	706.835	764.795	848.286	917.008
1357.49	231.525	347.689	474.711	580.71	629.122	707.857	764.854	848.416	916.502
1358.14	231.429	349.321	475.27	579.423	630.331	708.393	765.105	847.874	916.382
1358.79	231.237	352.925	476.094	578.049	631.709	706.247	765.303	847.421	916.538
1359.45	231.071	355.297	477.372	577.293	633.242	705.856	765.471	846.974	916.23
1360.1	230.731	356.904	478.48	576.691	633.62	705.36	765.176	846.457	916.08
1360.76	229.283	357.74	478.866	575.957	633.793	705.58	764.936	844.794	916.425
1361.41	227.477	358.734	479.55	576.124	633.883	706.102	764.882	843.508	916.527
1362.07	225.339	359.154	481.125	576.28	633.991	706.649	764.883	842.944	916.301
1362.72	225.614	359.214	482.878	576.849	633.969	707.26	764.718	842.515	916.109
1363.37	227.386	359.152	483.784	577.906	634.002	707.94	764.467	842.268	915.704
1364.03	229.767	359.429	484.176	578.512	633.919	708.671	764.447	842.184	915.615
1364.68	230.558	359.89	484.01	578.894	633.43	709.327	764.435	841.698	915.167
1365.33	230.515	360.184	483.456	579.468	633.024	709.964	764.861	841.511	914.725
1365.99	229.446	360.481	482.609	579.725	632.859	710.591	764.959	841.847	914.224
1366.64	228.498	359.37	481.731	579.418	633.952	711.19	765.059	842.043	913.838
1367.3	228.134	359.203	480.944	578.578	635.24	711.679	764.818	842.754	913.691
1367.95	228.89	358.935	480.333	578.918	636.616	712.117	764.477	843.833	914.007
1368.6	228.272	359.079	479.506	578.938	637.642	712.379	764.551	845.458	914.207
1369.26	228.842	359.674	478.96	579.264	639.35	712.204	764.203	846.647	914.896
1369.91	227.66	360.731	478.792	580.049	641.061	711.912	764.597	848.009	915.257
1370.56	226.65	361.236	479.574	580.173	642.341	711.038	764.838	848.541	915.093
1371.21	226.357	361.114	480.495	580.066	642.908	711.316	766.124	847.856	915.143
1371.87	226.133	360.834	481.191	579.903	642.577	711.63	768.927	847.117	914.926
1372.52	225.887	360.143	481.812	579.287	641.349	711.55	769.569	845.872	914.541
1373.17	225.673	358.65	482.354	578.611	639.428	711.284	769.457	843.318	913.777
1373.83	225.49	357.44	482.697	577.806	636.889	710.757	769.374	841.415	913.454
1374.48	225.374	356.856	482.849	578.058	633.449	710.178	769.299	839.779	912.873
1375.13	225.29	356.614	482.899	577.742	631.283	709.394	768.618	838.645	912.099
1375.78	225.367	356.998	482.805	577.577	633.431	708.847	768.522	837.972	911.412
1376.43	225.395	357.678	482.489	577.442	633.189	707.994	768.606	837.189	910.752
1377.09	225.662	358.866	481.989	577.013	633.526	706.553	768.283	836.592	910.495
1377.74	225.256	360.32	481.335	576.833	633.682	704.709	768.62	836.123	909.851
1378.39	225.398	361.17	480.619	575.769	634.958	703.34	768.405	837.089	909.47
1379.04	225.491	362.283	479.631	574.901	635.701	702.456	768.256	836.705	908.147
1379.7	225.509	362.641	477.213	574.683	636.787	701.631	768.122	836.884	906.656
1380.35	225.502	362.489	475.197	574.659	636.994	700.869	767.671	837.047	905.428
1381	225.295	362.145	473.352	575.771	636.619	700.25	767.051	837.168	904.229
1381.65	225.052	361.143	471.757	576.437	635.9	699.682	766.431	837.162	903.595
1382.3	224.62	360.111	470.065	577.325	634.79	699.136	765.398	836.165	902.793
1382.95	224.196	358.7	469.004	577.621	633.008	698.927	764.005	835.717	902.1
1383.6	223.895	356.069	468.484	577.404	631.387	698.688	762.441	834.819	901.574
1384.26	223.616	352.731	468.627	577.116	630.657	698.575	760.361	833.302	901.527
1384.91	223.484	350.135	469.505	576.322	630.095	698.117	758.496	832.112	901.467
1385.56	223.227	347.587	472.483	575.044	629.796	697.598	756.511	830.853	901.008
1386.21	223.218	345.303	470.188	574.037	628.91	696.833	754.625	829.531	900.468
1386.86	223.2	343.734	468.481	572.533	627.919	696.105	753.33	828.014	899.847
1387.51	223.261	342.848	467.06	571.336	626.816	695.283	752.445	826.54	899.36
1388.16	223.364	342.027	466.746	569.54	624.356	694.593	751.641	825.411	898.824
1388.81	223.467	342.053	466.148	567.721	622.453	694.031	751.025	824.339	898.898
1389.46	223.609	341.715	463.605	565.423	620.158	693.577	750.961	823.378	898.511
1390.11	223.734	341.755	460.955	563.412	616.566	693.316	750.91	822.613	898.264
1390.76	223.899	342.184	459.429	561.338	614.85	693.229	751.109	822.089	897.714
1391.41	223.958	342.625	458.089	559.556	613.505	693.545	751.575	821.953	897.09
1392.06	224.163	343.618	456.582	558.828	612.387	693.859	752.282	821.909	896.673
1392.71	224.444	343.903	454.55	557.94	611.451	694.372	752.628	822.27	896.311
1393.36	224.803	343.924	453.338	557.531	610.657	694.673	752.96	822.394	895.902
1394.01	225.321	343.864	452.863	557.126	610.005	694.979	753.001	822.788	895.198
1394.66	225.801	343.388	452.437	556.4	609.857	695.022	752.652	822.83	894.539
1395.31	226.292	342.348	452.008	556.069	609.87	694.966	752.353	822.1	893.71
1395.96	226.707	340.976	451.221	555.132	609.987	694.688	751.816	821.689	893.429
1396.61	227.101	339.414	450.273	554.456	610.16	694.479	751.605	822.151	893.332
1397.26	227.009	338.676	449.206	553.516	610.349	694.417	751.384	823.146	893.113
1397.91	226.774	337.484	447.954	552.734	610.467	693.757	750.669	823.892	892.916
1398.56	226.334	335.778	446.541	551.761	610.074	692.906	749.873	824.794	892.53
1399.21	225.719	333.97	444.561	550.995	609.455	691.843	748.9	825.247	891.747
1399.86	225.317	332.033	442.949	550.108	608.854	690.52	747.373	825.957	891.084
1400.51	225.171	330.195	442.587	549.29	608.024	689.337	747.05	824.876	890.497
1401.16	224.967	328.908	442.628	548.359	607.149	688.229	747.477	823.096	889.995
1401.81	224.746	327.743	442.292	547.378	606.255	687.314	749.276	821.294	889.674
1402.46	224.487	326.539	442.291	546.237	605.351	686.739	750.142	819.46	889.34
1403.11	224.196	325.44	443.142	545.452	604.571	686.472	749.772	817.807	889.172
1403.75	224.25	323.836	444.107	545.082	603.822	686.311	749.044	816.417	889.022
1404.4	224.229	321.895	444.4	544.208	603.191	686.329	747.972	815.749	889.013
1405.05	224.025	320.825	444.601	544.127	602.795	686.13	746.876	816.496	888.987
1405.7	224.001	319.85	444.715	543.951	602.586	685.544	745.038	817.987	888.846
1406.35	223.952	319.567	444.699	543.388	602.465	684.618	744.995	818.283	888.856
1407	223.997	319.387	444.443	543.089	602.631	683.759	744.552	818.321	888.782
1407.64	224.031	319.025	443.9	541.963	602.806	683.001	744.371	818.308	888.894
1408.29	224.019	319.661	442.983	540.572	603.059	682.27	744.342	818.469	888.986
1408.94	224.004	319.949	441.76	538.942	603.412	681.64	745.291	818.672	889.257
1409.59	223.785	320.589	440.173	538.143	603.663	681.453	745.518	818.958	889.717
1410.24	223.513	320.406	438.597	537.241	604.091	681.312	745.503	818.797	889.435
1410.89	223.147	319.498	437.13	536.779	604.44	681.063	745.338	818.467	889.053
1411.53	223.016	318.346	435.831	536.187	604.594	680.794	745.934	818.288	888.743
1412.18	222.928	317.046	434.96	535.807	604.226	680.62	746.514	817.932	888.263
1412.83	222.804	315.338	434.407	535.52	603.764	680.864	747.142	817.865	887.926
1413.48	222.735	314.052	434.494	536.276	603.125	681.146	748.032	818.017	887.697
1414.12	222.691	312.885	434.376	536.962	602.297	681.491	748.986	818.52	887.637
1414.77	222.674	312.244	434.343	537.208	601.589	681.764	749.699	819.073	887.659
1415.42	222.629	311.9	434.415	537.87	601.074	681.984	749.97	819.613	887.683
1416.06	222.622	311.917	434.841	538.161	600.19	682.438	749.145	820.312	887.895
1416.71	222.473	311.542	434.763	538.339	599.318	682.964	747.888	821.56	888.163
1417.36	222.543	311.25	434.971	538.848	598.646	683.64	746.354	822.581	888.339
1418.01	222.367	311.437	435.124	540.252	598.32	684.328	744.522	823.58	888.491
1418.65	222.221	311.71	435.38	541.822	598.27	685.345	744.671	824.434	888.753
1419.3	222.036	312.219	435.772	543.431	598.3	686.207	744.838	825.09	889.11
1419.95	221.796	312.948	436.334	545.462	598.289	686.585	744.767	825.396	889.251
1420.59	221.824	312.89	437.168	547.961	598.209	686.969	744.624	825.169	889.517
1421.24	222.083	312.766	438.135	548.324	598.194	687.607	744.9	824.945	889.611
1421.89	222.328	312.277	439.16	548.404	598.818	688.304	745.194	824.178	889.693
1422.53	222.558	311.244	439.66	547.934	599.594	688.778	745.745	823.787	889.385
1423.18	222.557	309.865	441.103	544.579	600.044	689.072	745.67	823.376	889.31
1423.82	222.393	308.772	442.462	543.51	600.401	688.962	745.453	823.027	889.376
1424.47	222.145	307.924	443.97	542.87	600.708	688.615	743.501	822.656	889.521
1425.12	221.771	306.47	445.542	542.801	600.85	687.985	742.908	822.232	889.612
1425.76	221.374	305.314	446.998	542.969	601.01	687.252	742.897	821.954	889.773
1426.41	221.08	304.348	448.301	543.244	600.914	686.826	743.262	821.819	889.875
1427.05	220.967	303.473	449.392	543.578	600.437	686.689	743.924	822.217	890.538
1427.7	220.993	302.61	448.178	543.509	599.659	686.718	744.981	822.324	890.522
1428.34	221.313	301.863	446.435	543.645	598.961	686.843	745.498	822.34	890.412
1428.99	221.569	301.535	445.553	543.732	598.419	687.039	745.311	822.145	889.851
1429.64	221.742	301.684	443.41	544.289	597.869	687.319	744.688	821.894	889.144
1430.28	221.977	302.259	443.41	544.021	597.46	687.777	744.27	821.714	887.736
1430.93	221.749	303.807	445.057	544.381	597.132	688.547	743.987	821.552	886.717
1431.57	221.357	305.242	445.384	544.868	597.256	689.61	743.837	821.31	885.64
1432.22	221.472	306.389	445.845	545.252	597.619	690.918	743.75	820.972	882.736
1432.86	221.685	307.287	445.768	545.591	598.106	692.405	743.987	820.649	883.227
1433.51	221.959	307.766	446.074	545.79	598.71	694.188	744.294	820.401	885.946
1434.15	221.718	308.25	446.336	546.119	599.28	694.246	744.426	820.693	888.152
1434.8	220.938	308.69	447.417	546.404	599.788	693.749	744.762	821.172	888.498
1435.44	220.029	309.182	448.542	546.691	600.244	694.23	745.01	821.784	886.691
1436.09	219.417	308.976	449.429	546.404	600.445	694.597	745.365	822.416	888.112
1436.73	221.936	308.567	450.031	546.437	600.478	694.831	745.747	823.243	890.166
1437.38	221.92	308.416	450.302	546.586	600.393	695.003	746.12	824.041	891.963
1438.02	218.642	307.005	450.013	546.321	600.21	695.203	746.69	824.629	892.482
1438.66	217.969	306.466	449.151	546.154	600.215	695.429	747.362	824.969	892.911
1439.31	217.718	306.106	448.45	546.179	600.207	695.669	747.888	825.076	893.229
1439.95	218.088	305.504	448.614	546.213	600.257	695.995	748.395	825.356	893.313
1440.6	218.624	304.832	449.802	546.236	600.185	696.323	748.93	825.553	893.805
1441.24	218.249	303.756	451.687	546.287	600.004	696.288	749.182	825.545	894.952
1441.88	217.861	302.353	451.943	546.463	599.719	696.018	748.918	825.232	894.856
1442.53	217.934	301.195	450.833	546.563	599.449	695.634	748.515	824.737	894.164
1443.17	218.149	300.369	449.654	546.38	599.106	695.02	748.237	824.126	892.818
1443.81	218.429	300.01	449.654	546.546	598.609	694.283	748.045	823.555	890.845
1444.46	218.694	300.742	449.32	546.353	598.322	693.395	747.988	823.024	889.357
1445.1	218.97	301.859	450.183	546.05	598.69	692.453	748.162	822.609	889.035
1445.75	219.247	302.849	450.941	545.652	599.281	691.637	748.299	822.213	889.145
1446.39	219.479	303.59	461.031	545.148	599.319	691.133	748.499	821.874	889.611
1447.03	219.729	304.345	452.773	544.488	598.621	690.715	748.532	821.651	890.387
1447.67	219.967	304.885	452.436	543.886	597.685	690.557	748.527	821.552	891.463
1448.32	220.213	305.142	448.937	543.173	596.837	690.556	748.49	821.625	892.652
1448.96	220.525	305.228	448.499	542.777	596.098	690.787	748.481	821.74	893.473
1449.6	220.842	305.036	448.385	542.512	596.349	691.087	748.338	821.866	893.826
1450.25	221.101	304.818	447.051	542.141	598.592	691.432	748.317	821.791	894.546
1450.89	221.098	304.936	446.318	541.691	601.017	691.633	748.459	821.53	895.419
1451.53	220.945	304.684	448.662	541.553	602.552	691.368	748.608	821.101	896.196
1452.17	220.638	304.54	447.195	541.449	602.683	691.215	748.592	820.494	896.999
1452.82	220.206	304.234	446.481	541.507	602.964	691.449	748.307	820.042	897.459
1453.46	219.611	303.804	447.273	542.044	602.349	691.926	747.939	819.644	898.02
1454.1	218.916	302.997	448.029	542.759	601.477	692.252	747.584	819.065	898.69
1454.74	218.175	302.12	447.317	543.808	600.618	692.445	747.431	818.338	899.183
1455.39	217.479	301.145	446.71	545.028	599.846	692.664	747.678	817.862	899.597
1456.03	216.91	299.628	446.089	546.325	599.244	692.759	747.911	817.77	899.971
1456.67	216.556	297.909	445.445	547.675	598.943	692.578	748.041	817.966	900.249
1457.31	216.484	297.862	444.866	548.648	599.088	692.414	748.276	818.384	900.398
1457.95	216.645	297.871	444.421	549.13	599.533	692.111	748.604	819.004	900.267
1458.6	217.164	296.618	444.458	549.026	599.648	691.73	748.894	819.738	900.092
1459.24	217.921	296.646	444.844	548.551	599.651	691.409	749.12	820.089	900.597
1459.88	218.692	296.802	445.441	547.737	599.669	690.904	749.436	820.206	900.643
1460.52	219.537	297.109	446.044	546.585	599.77	690.238	749.335	819.951	900.607
1461.16	220.53	297.577	446.671	545.172	599.856	689.922	749.358	818.684	900.431
1461.8	221.39	298.637	447.217	543.852	599.851	689.352	749.627	817.089	900.327
1462.44	222.041	300.514	447.568	542.756	599.716	688.18	750.047	814.351	900.42
1463.09	222.489	302.052	447.893	541.912	599.385	686.887	750.697	810.782	900.759
1463.73	222.565	303.388	448.117	541.542	599.234	685.483	751.166	810.866	901.366
1464.37	222.45	304.416	448.226	541.752	599.185	684.032	751.649	811.424	902.309
1465.01	222.107	304.982	448.118	542.3	598.466	682.623	752.172	812.961	903.296
1465.65	221.654	304.978	447.868	543.198	597.305	681.055	752.56	816.076	903.907
1466.29	221.034	304.427	447.413	544.331	595.542	679.162	752.909	818.374	904.275
1466.93	220.244	303.355	446.957	545.472	593.416	676.829	752.802	820.176	904.202
1467.43	219.657	302.321	446.468	546.434	591.739	675.342	752.463	821.011	903.379
1468.07	218.855	300.693	445.739	547.51	590.165	674.039	752.003	822.231	902.768
1468.71	218.106	299.223	445.446	548.434	588.876	673.073	751.323	821.14	901.855
1469.36	217.658	298.232	445.302	548.702	587.906	672.32	750.954	819.973	900.825
1470	217.232	297.617	445.589	548.051	587.568	671.746	750.441	818.729	899.44
1470.65	217.013	298.36	446.172	546.747	587.666	671.38	749.572	817.245	898.268
1471.29	217.074	298.563	446.128	545.222	588.433	671.373	749.266	815.916	896.87
1471.94	217.302	298.492	445.762	543.403	589.624	671.518	749.23	813.84	895.559
1472.58	217.687	298.41	445.322	541.753	591.01	672.578	749.467	813.293	894.459
1473.22	218.212	299.453	444.553	540.256	592.394	675.21	749.916	812.92	893.517
1473.87	218.816	301.145	445.368	538.954	593.803	677.713	750.991	813.126	892.965
1474.51	219.396	303.178	446.531	538.054	595.032	680.009	752.015	813.25	892.819
1475.15	219.902	304.891	448.667	537.547	596.246	681.479	752.907	813.595	892.971
1475.8	220.424	306.363	451.575	537.56	597.248	682.638	753.39	814.249	893.369
1476.44	220.797	307.578	455.09	537.982	597.621	683.6	753.651	815.17	894.039
1477.08	221.205	308.528	457.347	539.043	597.945	684.271	753.661	816.91	895.102
1477.73	221.553	309.38	458.916	540.323	598.225	685.451	754.098	817.996	896.287
1478.37	221.91	310.055	459.758	541.888	598.385	686.409	753.898	818.338	897.302
1479.01	222.121	310.384	457.019	543.559	598.39	687.299	753.616	818.617	898.111
1479.66	222.307	310.565	455.76	545.081	598.298	687.907	753.007	819.024	898.949
1480.3	222.412	310.816	455.547	546.452	598.147	687.739	751.938	818.615	899.177
1480.94	222.526	311.684	455.4	547.734	597.753	688.178	751.609	818.759	899.164
1481.58	222.336	312.326	455.366	548.566	597.36	688.391	751.219	818.696	899.122
1482.23	221.883	312.889	455.304	549.078	596.985	688.268	750.424	818.431	898.9
1482.87	221.3	313.148	455.361	549.673	596.928	687.799	750.031	818.091	898.582
1483.51	221.093	313.358	455.395	550.343	597.006	687.081	749.964	817.813	898.508
1484.16	221.079	312.845	457.767	551.379	597.379	686.389	750.345	817.74	897.885
1484.8	221.334	312.128	458.324	552.376	598.133	685.577	751.192	818.051	897.1
1485.44	221.378	311.302	458.393	553.9	598.962	684.871	751.778	819.022	896.269
1486.08	221.44	310.634	458.584	555.223	599.429	684.229	752.285	819.508	895.722
1486.72	221.153	310.447	458.57	556.304	599.886	683.699	752.115	819.406	895.301
1487.37	220.983	310.349	458.52	557.107	599.827	683.312	751.717	819.423	894.872
1488.01	220.794	309.657	458.757	557.26	599.377	683.107	751.277	819.423	894.514
1488.65	220.948	309.093	459.037	557.094	599.145	683.123	749.039	819.499	894.106
1489.29	221.148	309.81	459.225	556.435	599.305	683.196	749.137	819.647	893.703
1489.93	221.264	311.22	459.27	555.538	599.493	683.435	750.214	819.713	893.2
1490.57	220.898	312.775	459.196	554.436	599.703	683.76	750.277	819.767	892.318
1491.22	220.421	314.078	458.873	553.209	599.912	684.399	750.244	819.748	891.483
1491.86	220.064	314.876	458.346	552.315	600.057	685.357	750.103	819.958	890.532
1492.5	219.381	315.242	457.739	551.368	600.156	686.127	749.938	820.489	889.399
1493.14	218.391	315.294	457.098	550.666	600.94	686.583	749.882	820.566	888.279
1493.78	217.237	315.075	456.925	549.806	602.254	686.895	749.825	820.201	887.203
1494.42	216.258	314.721	457.305	548.85	603.318	687.075	750.017	819.517	886.156
1495.06	215.736	314.101	458.048	547.797	604.15	687.248	749.721	818.703	885.5
1495.7	215.575	313.297	458.958	546.893	604.628	687.349	749.878	817.789	885.026
1496.35	215.503	312.257	460.005	546.161	604.539	687.532	749.95	816.65	884.619
1496.99	215.602	311.077	460.813	545.58	603.893	687.642	750.336	815.32	884.39
1497.63	215.766	309.959	460.88	545.422	602.354	687.653	751.093	813.813	884.271
1498.27	215.847	308.879	460.824	545.449	600.8	687.539	751.893	812.473	884.037
1498.91	216.103	307.861	460.924	545.587	599.268	687.737	752.266	811.01	884.021
1499.55	216.71	307.412	461.057	545.747	597.926	687.993	752.34	809.943	883.852
1500.19	217.667	307.117	461.189	545.588	596.827	687.949	752.569	809.235	883.913
[truncated: 1,728 more rows]

## Sheet: Figure 2G
Raman shift	1	2	3	4	5	6	7	8	9
40.7616	4415.77	660.554	2099.27	1854.41	1925.93	3953.88	4480.79	2404.92	1925.93
41.588	4356.04	662.91	2066.62	1820.73	1894.63	3868.97	4404.2	2377.79	1894.63
42.4142	4266.68	651.622	2032.59	1787.8	1864.6	3786.74	4317.52	2345.57	1864.6
43.2403	4176.26	638.46	1998.72	1755.05	1832.36	3705.66	4233.24	2314.54	1832.36
44.0663	4089.25	626.744	1964.32	1725.01	1801.39	3631.46	4153.38	2286.93	1801.39
44.8922	4007.94	615.956	1930.4	1696.46	1771.8	3562.65	4074.14	2259.73	1771.8
45.717	3933.13	606.316	1897.19	1670.98	1744.24	3499.25	4001.71	2234.38	1744.24
46.5427	3868.85	600.215	1864.81	1645.44	1718.39	3439.84	3934.02	2210.34	1718.39
47.3683	3806.84	593.482	1833.66	1619.97	1694.88	3385.19	3871.3	2187.24	1694.88
48.1937	3745.87	585.617	1804.07	1595.58	1671.57	3334.16	3810.63	2163.43	1671.57
49.0191	3683.06	576.759	1774.71	1572.91	1648.78	3286.03	3753.33	2142.32	1648.78
49.8433	3624.32	568.801	1747.51	1551.18	1626.22	3239.38	3698.5	2121.83	1626.22
50.6685	3565.87	560.049	1720.82	1530.03	1604.05	3193.95	3644.58	2101.66	1604.05
51.4935	3510.52	551.489	1695.43	1509.64	1582.83	3150.13	3594.21	2082.18	1582.83
52.3185	3456.29	541.993	1670.72	1489.41	1561.75	3107.5	3546.74	2063.19	1561.75
53.1423	3404.66	533.708	1647.4	1469.63	1540.82	3065.97	3500.66	2044.78	1540.82
53.967	3355.19	525.82	1624.23	1450.25	1520.87	3025.21	3455.47	2026.74	1520.87
54.7916	3305.07	518.24	1600.56	1431.11	1501.96	2984.74	3408.34	2009.24	1501.96
55.6151	3256.5	510.619	1577.33	1411.95	1481.89	2943.86	3361.16	1991.87	1481.89
56.4395	3205.68	503.045	1554.37	1392.56	1462.48	2903.65	3314.38	1977.34	1462.48
57.2638	3160.03	495.874	1530.75	1373.25	1443.14	2863.07	3265.85	1959.53	1443.14
58.087	3108.7	488.296	1507.19	1353.82	1422.66	2821.22	3217.23	1939.97	1422.66
58.9111	3055.9	480.56	1481.99	1334.32	1401.41	2778.76	3167.2	1919.73	1401.41
59.735	3001.66	473.003	1456.17	1315.26	1380.7	2734.72	3113.14	1898.91	1380.7
60.5579	2946.8	465.589	1430.6	1296.67	1359.83	2691.19	3062.35	1877.05	1359.83
61.3817	2891.95	458.906	1405.07	1277.35	1339.73	2647.51	3010.43	1854.15	1339.73
62.2053	2836.24	451.65	1378.61	1257.18	1320.55	2603.06	2958.1	1830.82	1320.55
63.0279	2779.95	443.893	1353.18	1237.39	1302.37	2559.38	2906.42	1807.72	1302.37
63.8513	2722.08	435.668	1328.78	1217.92	1285.17	2517.4	2854.61	1785.45	1285.17
64.6746	2664.52	428.019	1306.06	1199.56	1268.93	2475.92	2803.3	1764.19	1268.93
65.4969	2609.72	421.823	1284.36	1181.38	1253.77	2436.52	2754.69	1743.88	1253.77
66.32	2557.64	415.476	1265.23	1163.44	1239.63	2398.63	2709.46	1724.59	1239.63
67.142	2508.19	407.908	1247.21	1145.56	1225.54	2361.05	2664	1706.53	1225.54
67.9649	2461.22	401.657	1230.29	1127.97	1211.65	2326.11	2621.87	1689.89	1211.65
68.7877	2416.82	396.118	1213.82	1111.18	1197.51	2289.58	2581.63	1673.94	1197.51
69.6094	2374.47	391.494	1198.06	1095.25	1183.94	2258.31	2543.84	1659.36	1183.94
70.4319	2335.05	387.3	1182.79	1080.38	1170.32	2229.43	2508.07	1645.3	1170.32
71.2534	2301.13	383.153	1168.34	1066.31	1157.67	2201.27	2474	1631.74	1157.67
72.0758	2262.66	378.746	1154.78	1052.97	1145.81	2169.27	2442.35	1618.82	1145.81
72.8971	2229.79	374.296	1142.02	1040.08	1134.62	2145.15	2411.25	1607.39	1134.62
73.7192	2198.92	370.152	1129.93	1027.95	1122.95	2121.4	2380.87	1595.78	1122.95
74.5403	2168.94	365.214	1117.33	1016.44	1111.59	2099.07	2352	1584.02	1111.59
75.3622	2140.47	360.545	1104.93	1005.53	1100.48	2076.47	2324.3	1572.1	1100.48
76.1831	2112.16	356.21	1093.58	995.197	1089.42	2053.7	2296.9	1559.47	1089.42
77.0048	2084.46	351.981	1082.11	985.314	1078.62	2031.33	2270.04	1546.84	1078.62
77.8254	2056.91	348.367	1070.1	975.777	1068.28	2007.88	2242.17	1534.24	1068.28
78.6469	2028.66	344.679	1057.6	966.98	1058.56	1984.09	2214.73	1522.37	1058.56
79.4673	1999.47	340.761	1044.77	958.628	1048.93	1961.35	2187.51	1510.9	1048.93
80.2886	1969.43	336.719	1031.18	951.115	1040.19	1932.76	2160.4	1499.69	1040.19
81.1088	1939.12	332.77	1018.53	943.804	1031.91	1907.61	2134.27	1488.97	1031.91
81.9289	1907.92	329.004	1005.99	936.637	1024.58	1883.1	2107.78	1478.33	1024.58
82.7499	1874.72	325.188	992.551	928.844	1016.07	1860.03	2082.17	1467.45	1016.07
83.5698	1840.25	321.186	979.149	920.972	1007.3	1836.67	2055.71	1456	1007.3
84.3906	1809.17	317.141	965.73	913.142	997.369	1813.95	2029.51	1445.47	997.369
85.2102	1778.44	313.54	952.127	905.215	987.699	1791.04	2003.67	1435.41	987.699
86.0298	1748.37	310.217	939.742	897.066	978.355	1768.59	1978.58	1425.76	978.355
86.8503	1718.69	307.007	927.398	888.572	969.728	1746.96	1954.45	1416.35	969.728
87.6696	1690.27	303.483	915.597	878.703	961.67	1726.83	1931.88	1407.18	961.67
88.4898	1662.75	300.284	904.36	869.936	953.683	1708.15	1909.8	1397.84	953.683
89.309	1639.34	297.526	892.977	860.628	945.678	1689.51	1887.08	1388.14	945.678
90.128	1615.32	294.705	881.184	851.52	937.461	1671.55	1864.72	1379.12	937.461
90.948	1591.85	291.662	871.031	842.673	928.914	1653.89	1842.42	1370.59	928.914
91.767	1569.86	288.338	861.291	834.285	920.904	1636.58	1821.39	1360.5	920.904
92.585	1549.63	285.882	852.053	825.717	914.437	1619.2	1800.49	1351.14	914.437
93.405	1530.3	283.2	842.628	817.11	909.04	1601.92	1781.22	1342.18	909.04
94.224	1512.11	280.907	833.977	808.31	903.22	1584.83	1762.43	1333.23	903.22
95.042	1494.28	278.759	825.28	800.111	897.75	1567.83	1745.6	1325.84	897.75
95.86	1476.85	276.392	817.589	792.555	892.185	1551.02	1730.03	1320.37	892.185
96.679	1460	274.015	810.372	785.628	886.286	1534.16	1714.75	1315.1	886.286
97.498	1443.1	271.672	804.163	779.049	879.529	1518.79	1699.87	1309.64	879.529
98.316	1425.62	269.171	796.918	772.722	872.404	1502.62	1684.38	1303.75	872.404
99.134	1407.66	266.268	789.669	766.474	864.984	1485.53	1669.37	1297.66	864.984
99.952	1390.29	263.274	782.832	760.491	857.445	1468.16	1654	1291.48	857.445
100.77	1373.18	260.306	775.176	754.518	849.733	1450.41	1639.91	1285.32	849.733
101.587	1355.56	257.174	767.02	748.251	841.947	1433.81	1626	1279.83	841.947
102.405	1337.84	253.967	758.603	741.513	834.106	1417.08	1612.54	1273.96	834.106
103.223	1320.42	250.651	749.435	734.163	826.214	1401.29	1599.44	1267.97	826.214
104.04	1302.68	247.314	740.063	726.526	818.987	1386.71	1585.19	1261.17	818.987
104.857	1285.43	244.072	730.18	718.572	812.319	1372.88	1569.9	1254.08	812.319
105.675	1269.04	240.901	719.471	710.685	806.136	1359.11	1554.36	1246.72	806.136
106.491	1250.27	237.946	709.854	702.92	799.767	1344.75	1538.5	1239.13	799.767
107.309	1231.81	235.056	700.109	696.236	793.204	1330.21	1521.35	1231.78	793.204
108.126	1213.09	232.639	690.236	689.943	786.705	1315.59	1504.56	1224.43	786.705
108.943	1195.21	230.957	680.316	684.111	781.025	1301.5	1488.04	1216.99	781.025
109.759	1178.68	229.723	669.871	679.038	775.378	1288.13	1472.98	1209.47	775.378
110.575	1162.35	228.223	659.383	674.527	769.03	1275.61	1458.47	1202.24	769.03
111.392	1146.21	227.052	652.323	670.669	761.887	1263.55	1443.66	1194.94	761.887
112.208	1131.29	225.824	646.017	667.799	754.952	1251.98	1429.46	1187.62	754.952
113.024	1119.03	224.582	641.511	663.58	747.926	1240.58	1416.6	1180.23	747.926
113.841	1107.78	223.273	637.212	659.412	741.015	1230.6	1404.99	1172.85	741.015
114.657	1096.68	221.845	632.497	654.883	734.427	1222.48	1393.33	1165.46	734.427
115.473	1086.4	220.253	628.646	649.999	726.785	1212.57	1382.18	1158.37	726.785
116.288	1076.65	218.827	624.984	643.846	721.19	1202.88	1372.18	1152.46	721.19
117.104	1066.9	217.554	621.379	638.525	716.387	1194.22	1361.77	1147.37	716.387
117.919	1057.39	216.092	617.207	633.438	712.083	1186.18	1353.14	1142.47	712.083
118.735	1047.94	214.621	613.252	628.577	709.938	1179	1344.63	1137.94	709.938
119.55	1039.11	213.351	608.909	624.066	707.704	1172.13	1337.85	1133.04	707.704
120.365	1029.85	212.098	605.451	619.497	707.046	1165.56	1331.2	1128.61	707.046
121.18	1020.24	210.785	602.543	614.775	705.806	1159.27	1326.47	1124.71	705.806
121.995	1009.65	209.531	598.369	610.466	703.731	1153.21	1321.05	1121.31	703.731
122.81	999.09	208.418	596.369	607.362	701.71	1146.85	1314.86	1117.61	701.71
123.624	988.53	207.412	592.875	604.186	699.594	1141.34	1308.69	1113.94	699.594
124.439	978.7	207.034	589.001	602.646	697.883	1136.69	1302.46	1110.33	697.883
125.253	969.39	207.297	584.889	601.057	696.576	1132.4	1297.22	1106.65	696.576
126.068	960.97	207.516	580.391	598.56	695.24	1128.52	1290.24	1103.9	695.24
126.882	953.75	207.773	576.978	595.633	693.862	1125.23	1284.8	1103.24	693.862
127.696	947.34	207.582	572.958	592.063	691.32	1122.14	1280.62	1100.19	691.32
128.51	942.28	206.787	570.471	588.268	689.002	1118.54	1275.68	1097.15	689.002
129.324	937.39	205.741	568.391	584.883	686.932	1115.52	1273.21	1094.12	686.932
130.138	933.55	204.047	566.55	581.251	685.093	1112.74	1270.23	1091.34	685.093
130.951	930.25	202.4	563.93	578.915	683.393	1110.59	1267.01	1088.75	683.393
131.765	927.75	200.802	563.067	576.923	681.947	1108.38	1263.99	1086.41	681.947
132.578	925.17	199.161	562.154	575.637	679.703	1105.92	1263.24	1084.57	679.703
133.392	922.14	197.341	560.781	575.298	676.909	1103.36	1259.28	1083.08	676.909
134.205	919.26	195.518	559.166	575.317	674.54	1100.43	1255.11	1082.2	674.54
135.018	916.28	193.513	558.216	575.178	672.131	1097.42	1251.49	1082.05	672.131
135.831	912.36	191.74	556.746	573.653	669.24	1093.59	1246.44	1082.88	669.24
136.644	908.47	190.762	554.699	572.481	666.419	1089.43	1240.17	1082.82	666.419
137.456	903.96	190.233	552.204	571.41	663.665	1085.27	1235.1	1081.09	663.665
138.269	898.917	191.5	548.873	570.038	661.137	1080.8	1229.71	1079.45	661.137
139.082	892.345	192.204	546.851	568.513	661.171	1076.28	1226.25	1077.67	661.171
139.894	886.975	192.319	545.646	566.902	660.475	1071.75	1223.19	1075.71	660.475
140.707	881.519	192.327	543.918	563.936	657.509	1067.78	1220.44	1070.48	657.509
141.518	876.854	192.495	542.042	561.763	654.244	1064.21	1221.65	1068.18	654.244
142.331	872.706	192.667	539.673	559.606	649.384	1061.43	1218.73	1065.83	649.384
143.143	868.714	192.963	537.672	557.603	645.668	1058.21	1215.21	1063.56	645.668
143.955	865.721	192.742	535.738	555.726	640.534	1054.81	1211.43	1061.35	640.534
144.767	864.491	191.733	534.405	553.817	639.62	1051.99	1206.02	1059.19	639.62
145.578	861.474	191.258	533.834	551.894	640.296	1049.62	1201.54	1057.02	640.296
146.389	857.7	190.394	534.321	550.099	641.291	1047.14	1196.68	1054.88	641.291
147.201	854.534	189.196	532.941	548.541	642.162	1044.17	1191.37	1055.38	642.162
148.013	850.716	187.561	531.151	547.364	643.354	1040.41	1185.85	1052.61	643.354
148.823	845.283	185.183	529.195	546.969	642.953	1036.88	1179.96	1049.26	642.953
149.635	838.464	183.754	526.967	545.833	641.431	1033.33	1173.94	1046.06	641.431
150.446	831.706	182.717	524.706	543.915	639.034	1029.28	1167.51	1042.61	639.034
151.256	824.807	181.843	522.182	541.596	636.203	1024.81	1160.95	1039.36	636.203
152.067	816.67	180.711	519.664	538.041	630.047	1019.86	1153.86	1035.76	630.047
152.878	809.494	179.554	516.992	532.4	626.487	1014.12	1146.68	1030.77	626.487
153.688	801.883	178.695	513.969	527.971	623.096	1008.33	1139.27	1027.39	623.096
154.498	793.907	177.649	511.033	524.33	619.935	1002.82	1131.87	1024.57	619.935
155.309	784.778	176.829	507.968	521.413	617.014	997.071	1123.56	1021.41	617.014
156.119	775.643	176.099	504.597	519.376	614.203	991.58	1115.4	1018.41	614.203
156.929	766.58	175.473	501.706	520.198	611.454	986.739	1107.82	1014.92	611.454
157.739	757.728	174.831	498.644	518.874	609.233	982.184	1100.53	1010.46	609.233
158.549	748.746	174.236	495.945	517.882	607.495	977.708	1093.68	1005.78	607.495
159.359	740.167	173.686	492.715	516.026	606.174	973.363	1087.85	1000.89	606.174
160.168	729.701	173.314	490.059	510.073	604.802	969.1	1082.11	995.866	604.802
160.978	723.663	173.223	487.539	507.359	603.618	964.904	1077.56	990.75	603.618
161.786	718.236	172.963	484.942	506.268	602.347	961.023	1074.03	985.206	602.347
162.596	712.577	172.54	482.241	506.674	601.252	957.311	1069.39	979.268	601.252
163.406	708.306	172.057	479.643	508.105	601.007	954.696	1065.08	973.741	601.007
164.214	705.226	171.459	477.644	507.991	600.408	951.551	1060.52	969.009	600.408
165.024	703.507	170.757	476.02	505.923	599.949	948.893	1055.94	964.956	599.949
165.832	698.195	169.93	474.447	502.948	599.416	946.251	1051.27	961.031	599.416
166.641	691.594	168.944	472.875	500.707	599.01	943.162	1047.14	957.24	599.01
167.449	684.98	167.744	472.025	498.692	598.279	940.384	1043.78	953.967	598.279
168.258	679.701	166.196	471	497.548	596.848	937.926	1038.81	951.465	596.848
169.066	678.667	164.829	469.998	496.029	595.072	935.469	1034.35	949.588	595.072
169.875	674.585	163.185	468.675	495.103	592.963	933.186	1029.89	948.188	592.963
170.682	670.662	161.598	467.615	494.293	590.578	931.598	1026.03	947.301	590.578
171.491	666.636	160.025	466.421	493.38	587.669	929.717	1022.35	946.746	587.669
172.298	662.552	159.395	465.069	492.193	586.201	927.801	1019.79	946.249	586.201
173.107	658.247	158.713	463.958	491.036	584.983	925.988	1017.66	945.935	584.983
173.914	654.386	158.671	462.921	489.931	584.025	924.237	1016.05	945.46	584.025
174.721	650.49	158.494	462.541	489.278	583.096	922.7	1014.61	945.058	583.096
175.529	647.199	159.197	462.147	488.799	582.147	921.21	1013.59	944.599	582.147
176.336	644.303	159.622	461.759	488.301	581.392	919.73	1011.88	943.922	581.392
177.144	641.222	159.315	461.25	487.698	580.259	918.26	1010.03	943.279	580.259
177.95	638.915	157.936	460.927	486.954	579.578	916.746	1008.61	943.043	579.578
178.757	636.909	155.393	460.14	486.159	578.359	915.165	1005.74	941.911	578.359
179.565	634.887	154.662	459.609	485.262	576.939	913.232	1003.37	940.689	576.939
180.371	633.344	153.631	459.064	484.441	575.205	910.888	1000.87	938.788	575.205
181.178	631.898	153.458	458.491	483.563	573.506	908.335	998.165	935.932	573.506
181.985	630.968	155.371	458.117	482.607	571.63	905.932	996.23	933.552	571.63
182.791	630.431	156.465	457.385	481.556	569.569	903.217	994.691	931.526	569.569
183.598	630.147	156.465	456.671	480.375	567.453	900.526	993.339	929.634	567.453
184.404	630.333	156.084	455.264	478.974	564.872	897.436	992.198	928.176	564.872
185.209	630.166	155.36	453.35	477.36	562.058	894.179	991.52	926.884	562.058
186.016	630.313	154.77	450.953	475.343	559	892.206	991.467	925.619	559
186.822	628.975	153.904	448.511	473.162	555.821	889.838	991.534	924.49	555.821
187.627	626.514	153.23	445.289	470.843	552.688	887.156	991.418	923.232	552.688
188.432	623.702	151.992	442.233	468.264	549.697	883.54	991.726	922.133	549.697
189.239	620.813	150.819	438.968	465.631	547.042	881.432	991.894	920.943	547.042
190.044	617.93	149.361	435.328	462.94	544.506	878.668	991.519	919.85	544.506
190.849	614.069	147.976	431.445	460.172	543.03	875.82	989.906	918.635	543.03
191.654	611.89	146.928	427.934	457.614	540.943	872.791	988.899	916.905	540.943
192.46	609.819	146.02	424.991	455.072	539.16	869.773	986.842	915.121	539.16
193.265	608.205	145.257	422.185	452.614	537.552	866.632	984.377	911.456	537.552
194.069	606.902	144.564	419.256	450.306	535.911	863.481	983.743	909.563	535.911
194.874	605.757	144.533	417.269	448.309	534.186	860.677	983.107	908.371	534.186
195.679	604.48	143.955	415.831	446.913	533.093	858.288	981.795	908.641	533.093
196.484	603.41	143.437	414.83	445.534	531.86	855.839	980.933	907.97	531.86
197.288	602.302	142.928	414.988	444.137	530.525	853.324	980.114	907.337	530.525
198.092	600.783	142.458	414.905	442.73	528.981	851.007	978.809	906.734	528.981
198.896	599.387	141.976	414.363	440.985	526.711	847.828	977.65	906.093	526.711
199.7	598.234	141.507	413.051	438.686	524.114	843.94	977.035	904.742	524.114
200.505	597.076	141.01	411.491	436.078	521.286	839.349	974.627	902.681	521.286
201.308	595.549	140.649	409.287	433.386	518.039	833.33	971.707	900.575	518.039
202.112	593.982	140.383	407.178	430.669	514.661	828.309	968.727	898.504	514.661
202.916	591.09	140.131	404.27	428.069	510.942	823.704	965.147	896.837	510.942
203.719	588.126	139.927	400.097	425.519	507.387	819.208	960.46	895.288	507.387
204.522	585.453	139.69	396.537	422.967	503.991	814.69	957.569	894.169	503.991
205.326	582.852	139.508	392.821	420.502	500.749	810.029	954.241	893.371	500.749
206.129	579.754	139.311	388.894	418.149	498.001	805.176	951.496	892.516	498.001
206.932	577.353	139.112	384.997	415.84	495.587	800.106	949.431	891.646	495.587
207.735	575.254	138.873	381.69	413.492	493.637	795.264	947.765	890.059	493.637
208.538	573.304	138.659	378.439	411.076	491.933	790.453	946.588	891.501	491.933
209.341	571.836	138.237	375.967	408.882	490.436	785.714	945.706	894.211	490.436
210.144	570.154	137.704	373.83	406.676	488.914	780.93	947.042	892.077	488.914
210.946	568.168	136.742	371.339	404.405	487.005	776.589	948.958	888.935	487.005
211.749	566.957	135.331	368.93	402.058	485.732	771.928	949.281	884.914	485.732
212.551	565.599	134.662	366.187	398.896	484.362	766.48	950.06	885.628	484.362
213.353	564.247	133.394	363.491	395.815	482.866	760.803	949.959	886.991	482.866
214.155	562.914	132.137	360.147	392.776	481.524	755.133	949.781	887.924	481.524
214.957	561.241	130.797	356.474	389.899	480.02	750.058	949.019	888.502	480.02
215.759	559.663	129.317	352.961	387.324	478.493	745.054	947.906	885.401	478.493
216.561	558.134	128.053	349.589	384.84	476.755	740.063	946.711	884.387	476.755
217.362	556.413	126.883	346.502	382.522	474.763	735.74	944.598	882.955	474.763
218.163	554.523	125.792	343.734	380.376	472.544	731.588	941.75	881.169	472.544
218.965	552.753	124.844	340.752	378.382	469.714	727.563	937.331	879.226	469.714
219.766	550.986	123.493	338.03	376.612	466.771	723.685	933.717	877.428	466.771
220.567	548.612	122.752	335.706	374.931	463.462	719.927	930.086	875.77	463.462
221.368	546.154	122.291	333.782	373.655	460.558	716.092	926.817	874.324	460.558
222.169	543.712	122.112	332.356	372.431	457.139	712.607	924.298	873.187	457.139
222.97	541.665	122.032	331.123	370.947	454.38	708.633	921.256	872.129	454.38
223.771	539.974	122.103	329.689	369.378	452.105	704.704	918.362	871.223	452.105
224.572	539.103	122.096	328.157	367.47	450.331	701.041	915.37	870.492	450.331
225.373	537.6	122.113	326.861	365.535	448.86	697.573	912.692	869.297	448.86
226.172	535.929	122.003	325.855	363.56	447.521	694.625	910.385	868.173	447.521
226.973	534.473	121.933	324.301	361.723	446.471	691.835	908.305	867.058	446.471
227.773	533.141	121.848	323.018	360.043	445.629	689.175	906.219	866.006	445.629
228.573	532.015	121.247	321.034	358.463	445.192	686.363	904.325	865.236	445.192
229.373	531.155	120.592	319	357.034	444.93	683.422	901.858	864.962	444.93
230.173	529.723	119.769	317.117	355.91	444.799	680.501	899.622	864.829	444.799
230.972	527.328	118.89	315.891	355.153	444.604	677.733	898.368	865.074	444.604
231.772	524.929	118.046	314.484	354.589	444.242	674.821	897.324	865.732	444.242
232.572	521.987	117.505	313.202	354.587	443.888	672.892	896.685	866.804	443.888
233.372	519.497	117.183	311.95	355.288	443.529	671.646	895.641	867.883	443.529
234.17	516.59	117.134	310.887	356.029	443.209	671.546	894.78	868.867	443.209
234.97	513.865	117.277	310.188	356.979	442.809	671.971	893.754	868.827	442.809
235.769	511.008	117.603	311.188	358.17	442.587	672.942	893.216	868.612	442.587
236.568	508.515	118.05	312.756	359.495	442.367	674.776	893.296	868.023	442.367
237.366	508.315	118.543	314.65	360.77	442.145	677.216	894.469	866.987	442.145
238.165	508.642	118.061	317.166	362.213	441.703	678.625	895.802	865.611	441.703
238.964	509.844	118.302	319.558	363.297	441.115	679.854	897.078	864.309	441.115
239.763	512.066	118.651	322.083	364.301	441.524	680.598	899.07	863.064	441.524
240.561	515.596	118.632	324.999	365.242	441.804	679.796	900.98	862.188	441.804
241.359	519.77	118.525	327.73	366.231	442.085	680.475	903.252	861.556	442.085
242.158	524.464	118.375	329.893	367.176	442.61	682.11	905.044	861.308	442.61
242.955	528.831	118.172	330.549	368.064	443.538	684.585	907.016	861.531	443.538
243.754	533.151	118.166	331.769	368.957	444.685	687.263	909.183	861.932	444.685
244.552	537.163	118.435	332.865	369.721	446.128	689.977	910.616	862.336	446.128
245.349	540.464	119.03	333.642	370.135	447.636	692.877	911.936	863.766	447.636
246.147	543.254	119.6	334.096	370.379	449.682	695.991	914.863	864.251	449.682
246.944	545.412	120.197	333.776	370.095	450.814	699.104	917.933	864.908	450.814
247.742	546.694	120.941	334.783	369.228	451.475	702.434	921.082	865.447	451.475
248.539	548.472	121.686	335.948	369.518	452.15	706.192	924.309	866.097	452.15
249.336	551.251	122.234	337.247	370.335	452.858	711.018	927.537	866.774	452.858
250.133	554.217	122.606	338.557	371.479	453.86	716.11	930.892	867.285	453.86
250.93	557.306	122.853	340.609	372.896	455.431	720.482	934.506	867.787	455.431
251.727	560.219	123.224	342.399	374.215	457.015	724.857	939.06	867.907	457.015
252.524	563.259	123.663	344.477	375.472	458.252	729.311	943.541	867.925	458.252
253.32	566.89	124.044	346.773	376.374	459.35	733.833	947.911	867.994	459.35
254.117	571.039	124.114	348.751	377.46	460.093	738.452	952.127	867.98	460.093
254.913	575.375	123.819	350.754	378.514	460.611	743.149	956.232	868.138	460.611
255.71	579.84	123.509	353.112	379.643	460.971	748.046	960.04	868.406	460.971
256.506	584.269	123.206	355.031	380.802	461.12	753.012	962.814	868.535	461.12
257.302	589.049	123.008	356.854	382.023	460.508	758.034	966.781	868.603	460.508
258.098	593.92	122.859	358.631	383.338	460.026	762.617	971.315	868.361	460.026
258.894	599.001	122.747	360.526	384.811	459.043	767.413	976.209	868.183	459.043
259.69	603.919	122.746	362.369	386.407	459.294	773.131	981.47	868.065	459.294
260.486	608.764	122.808	364.172	388.05	459.635	778.871	987.046	868.046	459.635
261.281	614.118	123.136	366.044	389.815	459.977	784.338	992.966	868.106	459.977
262.076	619.841	123.497	368.013	391.866	460.701	789.508	999.137	868.454	460.701
262.872	625.287	123.623	369.943	393.994	462.914	794.487	1005.89	868.775	462.914
263.667	631.911	123.636	371.607	396.204	464.531	799.47	1013.7	869.295	464.531
264.462	642.145	123.594	373.491	398.355	465.411	804.637	1021.47	870.098	465.411
265.257	650.147	123.8	375.373	400.374	466.285	810.455	1028.39	871.089	466.285
266.052	658.361	123.693	376.938	401.859	467.124	816.289	1036.04	872.255	467.124
266.847	667.081	123.889	378.324	403.16	467.757	822.176	1043.09	873.616	467.757
267.641	676.368	124.058	379.679	404.143	468.946	827.935	1051.64	875.038	468.946
268.436	685.622	124.213	380.77	404.768	469.755	833.376	1060.68	876.422	469.755
269.23	694.222	124.491	382.015	405.314	471.024	838.504	1069.39	877.698	471.024
270.024	703.294	124.898	383.443	405.711	472.638	843.104	1077.71	879.369	472.638
270.819	711.937	125.433	384.091	407.716	474.481	847.322	1085.46	881.785	474.481
271.613	719.875	125.939	384.749	407.948	475.949	851.001	1092.91	884.117	475.949
272.407	727.199	126.226	385.178	408.068	477.294	854.054	1100.2	886.211	477.294
273.201	734.125	126.399	386.455	407.635	478.254	856.902	1107.11	887.776	478.254
273.995	740.207	126.522	387.385	407.204	478.884	859.658	1113.47	889.283	478.884
274.788	745.867	126.74	388.028	407.058	479.16	862.816	1119.33	890.589	479.16
275.582	750.139	127.002	388.854	406.829	478.996	865.902	1127.35	891.296	478.996
276.375	753.66	126.333	389.597	406.659	478.097	868.209	1132.56	891.231	478.097
277.168	756.607	126.433	390.218	408.37	475.892	869.698	1136.87	890.847	475.892
277.961	759.219	126.55	391.444	410.117	474.198	870.524	1140.5	890.629	474.198
278.755	760.973	126.663	392.919	411.506	472.44	871.203	1141.66	890.511	472.44
279.548	761.766	126.626	393.254	408.117	470.579	871.261	1142.87	890.105	470.579
280.341	760.453	126.239	392.548	407.032	468.652	870.476	1142.38	889.422	468.652
281.133	757.686	125.731	390.943	405.683	466.71	869.464	1139.59	888.499	466.71
281.927	753.993	125.231	388.231	404.191	465.102	866.406	1135.24	887.422	465.102
282.719	749.225	124.396	384.911	402.515	463.469	862.033	1129.83	886.13	463.469
283.511	743.159	123.69	382.034	400.466	461.675	856.001	1122.09	884.517	461.675
284.304	735.464	122.717	378.758	398.233	459.285	848.758	1112.15	882.368	459.285
285.096	726.07	121.666	375.43	395.854	457.799	840.921	1100.97	879.791	457.799
285.888	715.166	120.55	371.759	393.348	456.595	832.592	1088.23	877.054	456.595
286.68	702.763	119.678	368.09	390.707	455.545	823.815	1074.54	874.254	455.545
287.472	688.504	118.915	364.446	387.912	454.461	814.852	1060.2	871.355	454.461
288.264	673.305	118.435	360.26	385.185	453.485	805.721	1045.52	867.871	453.485
289.055	656.686	118.197	356.02	382.33	452.355	796.545	1032.2	863.832	452.355
289.847	640.051	118.213	351.786	379.479	451.023	787.241	1017.35	859.598	451.023
290.638	624.505	118.399	347.718	376.665	449.308	778.035	1002.9	855.258	449.308
291.43	607.939	118.635	343.383	374.066	447.171	768.715	988.515	850.775	447.171
292.221	591.078	118.697	339.079	371.714	444.614	759.247	974.003	846.347	444.614
293.013	574.803	118.668	334.229	369.382	441.501	749.907	959.215	842.296	441.501
293.804	557.849	118.504	329.334	367.164	438.672	740.485	944.133	838.042	438.672
294.595	541.308	118.246	324.15	364.709	435.824	731.028	928.932	833.992	435.824
295.385	524.731	117.418	318.506	361.982	433.097	721.466	913.647	829.986	433.097
296.176	508.525	116.162	312.983	358.933	430.471	711.733	898.387	825.995	430.471
296.967	492.277	114.722	307.489	355.849	427.723	701.696	883.08	822.03	427.723
297.757	476.771	113.272	302.449	352.609	424.96	691.512	867.764	818.035	424.96
298.547	461.906	111.883	297.797	349.35	422.271	681.243	852.794	813.64	422.271
299.338	447.604	110.544	293.177	345.549	419.735	671.104	837.746	809.028	419.735
300.128	433.951	109.532	288.63	341.715	417.503	661.315	823.218	804.668	417.503
300.918	421.076	108.509	284.097	338.196	415.348	651.31	809.915	801.02	415.348
301.708	409.121	107.627	280.243	334.485	413.316	641.315	797.649	797.757	413.316
302.498	398.093	106.807	276.818	331.013	411.335	631.329	786.246	794.563	411.335
303.287	387.309	106.104	273.571	327.591	409.31	622.02	775.778	791.587	409.31
304.077	376.902	105.452	270.124	324.385	407.101	612.973	766.836	788.692	407.101
304.867	366.908	104.897	266.641	321.562	405.16	604.143	758.698	785.911	405.16
305.656	357.396	104.431	263.197	319.661	403.268	595.672	750.962	783.195	403.268
306.445	348.277	103.998	259.763	318.487	401.431	587.652	744.763	780.605	401.431
307.234	340.254	103.657	256.13	317.422	399.778	580.127	738.764	778.034	399.778
308.023	332.628	103.386	252.469	315.986	398.134	573.275	733.031	775.764	398.134
308.812	325.505	103.089	248.779	313.986	396.586	567.415	727.474	774.022	396.586
309.601	318.493	102.885	245.261	311.631	394.917	562.237	722.085	772.558	394.917
310.39	311.774	102.497	242.329	308.426	393.348	557.555	716.761	771.587	393.348
311.179	305.685	102.092	240.074	304.7	391.925	552.065	711.479	770.597	391.925
311.967	300.043	101.77	238.101	300.676	390.488	546.468	706.201	769.297	390.488
312.756	295.195	101.365	236.661	296.096	389.261	541.942	700.789	767.858	389.261
313.543	290.948	100.815	235.36	293.562	388.337	537.876	695.716	766.311	388.337
314.332	287.307	100.28	234.233	292.748	387.49	534.177	691.272	764.519	387.49
315.12	284.071	99.7495	232.969	291.609	386.721	530.74	687.481	762.621	386.721
315.908	281.892	99.3433	230.649	290.528	386.023	527.867	684.067	760.584	386.023
316.696	279.479	98.9621	228.603	289.477	385.294	525.057	681.442	758.423	385.294
317.483	277.806	98.5878	226.293	288.583	384.558	522.148	678.869	756.387	384.558
318.271	275.564	98.3292	224.894	287.795	383.88	519.068	676.235	754.325	383.88
319.059	272.975	98.0596	222.781	287.162	383.215	515.183	673.852	752.67	383.215
319.846	270.76	97.8494	220.817	286.762	382.491	512.251	671.652	751.402	382.491
320.634	268.632	97.527	219.131	286.477	381.619	509.453	669.771	749.683	381.619
321.421	266.355	97.0361	217.47	285.884	380.803	506.8	668.238	747.846	380.803
322.208	263.764	96.6235	215.926	285.475	379.608	504.116	666.894	746.116	379.608
322.995	261.66	96.2855	214.547	284.914	378.405	501.491	665.103	744.612	378.405
323.781	259.084	96.0568	213.296	284.494	377.244	499.025	663.243	743.749	377.244
324.568	256.622	95.9311	212.532	283.962	376.096	496.321	661.166	742.994	376.096
325.355	255.067	95.739	212.197	283.445	375.035	493.734	658.853	742.713	375.035
326.142	253.356	95.5027	211.603	283.093	374.295	491.393	656.653	742.771	374.295
326.928	251.494	95.1468	210.735	282.604	373.657	489.253	654.59	743.28	373.657
327.715	249.737	94.7885	209.805	282.095	373.178	487.615	652.616	743.981	373.178
328.501	248.387	94.4353	209.016	281.412	372.916	486.422	650.755	744.844	372.916
329.287	247.434	94.2869	208.444	281.043	372.795	485.675	648.833	745.849	372.795
330.073	246.017	94.3049	207.943	280.68	372.907	485.111	647.038	746.736	372.907
330.859	244.505	94.49	207.346	280.26	373.456	484.526	645.545	747.063	373.456
331.645	243.105	94.6363	206.964	279.849	374.224	484.178	644.567	746.676	374.224
332.431	241.528	94.8114	206.819	279.286	375.101	483.811	644.021	745.784	375.101
333.216	240.739	94.9709	206.741	278.62	376.055	483.664	643.47	744.786	376.055
334.002	240.275	94.9768	206.62	277.831	376.916	483.384	642.655	743.9	376.916
334.787	239.762	94.696	206.373	277.432	377.67	482.885	641.919	742.723	377.67
335.572	238.413	94.6916	206.091	277.383	377.858	482.038	641.176	741.424	377.858
336.358	237.759	95.082	206	277.419	377.88	480.61	640.406	740.123	377.88
337.142	237.106	95.1099	205.996	277.517	377.614	479.274	639.593	738.791	377.614
337.927	236.55	95.2205	205.672	277.624	377.213	477.926	638.871	737.972	377.213
338.712	236.248	95.2344	205.377	277.708	377.019	476.713	638.092	737.309	377.019
339.497	236.063	95.1824	205.006	277.656	376.785	475.581	637.264	736.706	376.785
340.281	235.511	94.9027	204.8	277.652	376.74	474.869	636.281	736.145	376.74
341.066	235.152	94.6155	204.559	277.638	376.735	474.323	634.931	735.749	376.735
341.85	234.387	94.3437	204.174	277.603	376.602	473.949	633.774	735.413	376.602
342.635	233.294	93.9157	203.666	277.495	376.3	473.778	632.954	735.015	376.3
343.419	232.471	93.5605	203.339	277.387	375.875	473.587	632.167	734.592	375.875
344.203	231.886	93.481	203.211	277.256	375.71	473.533	631.582	734.158	375.71
344.987	231.381	93.5536	203.493	277.073	375.636	473.779	631.003	733.873	375.636
345.771	231.297	93.7037	203.939	276.84	375.562	473.934	630.629	733.429	375.562
346.554	231.609	93.9319	204.02	276.554	375.415	474.033	630.209	732.733	375.415
347.339	231.557	94.1333	204.01	276.24	375.142	473.946	629.93	732.178	375.142
348.122	231.401	94.3585	203.869	275.815	374.751	473.684	629.538	731.346	374.751
348.905	230.906	94.529	202.871	275.464	374.114	473.506	629.226	730.192	374.114
349.689	230.203	94.657	202.191	274.918	373.412	473.311	628.958	729.341	373.412
350.471	229.429	94.7098	201.294	274.339	372.548	472.935	628.982	728.43	372.548
351.255	228.585	94.6551	200.23	273.705	371.727	472.355	628.991	727.581	371.727
352.038	227.983	94.5105	199.518	273.035	370.883	471.769	629.072	726.783	370.883
352.82	227.508	94.2177	198.625	272.27	370.195	471.161	628.585	726.355	370.195
353.604	227.072	93.8584	197.923	271.674	369.541	470.453	628.053	726.055	369.541
354.386	227.074	93.4301	197.398	271.108	369.65	470.1	627.485	725.726	369.65
355.168	227.006	92.9757	197.133	270.752	369.969	469.914	626.903	724.888	369.969
355.951	227.234	92.6844	197.196	270.436	370.373	469.708	625.919	723.757	370.373
356.733	227.869	92.3142	197.275	270.105	370.731	469.333	624.934	722.492	370.731
357.515	228.624	92.1832	197.788	270.01	371.022	468.674	623.903	720.781	371.022
358.298	229.564	92.0338	197.551	269.895	371.543	467.773	622.024	719.4	371.543
359.08	230.568	91.7895	197.704	270.022	371.996	466.521	620.909	719.101	371.996
359.861	231.369	91.5797	197.962	270.057	372.319	465.335	620.258	719.334	372.319
360.644	231.372	91.8008	198.11	270.052	372.486	464.29	620.286	719.788	372.486
361.425	231.259	92.079	198.395	270.015	372.415	463.373	619.908	720.409	372.415
362.207	231.019	92.347	198.745	269.871	371.714	462.691	620.485	720.799	371.714
362.988	230.546	92.4743	198.466	269.393	370.601	462.181	621.545	720.83	370.601
363.77	230.064	92.705	198.248	268.993	369.919	462.404	623.013	720.79	369.919
364.551	229.497	92.8278	197.775	268.617	369.328	462.986	624.695	720.611	369.328
365.332	229.403	92.5455	197.55	268.348	368.856	463.675	626.412	720.294	368.856
366.113	229.531	92.2516	197.988	268.122	368.425	463.731	627.682	719.82	368.425
366.894	229.409	91.9877	197.529	268.087	368.538	463.558	628.609	719.292	368.538
367.675	229.23	91.7275	196.766	268.1	368.792	463.093	629.061	718.589	368.792
368.456	229.072	91.4042	195.958	268.117	369.323	462.415	629.085	717.776	369.323
369.236	228.902	91.0957	195.067	268.006	369.568	461.645	628.802	716.558	369.568
370.017	229.337	90.8741	194.242	267.857	369.613	461.027	628.221	715.412	369.613
370.797	229.601	90.7869	193.444	267.531	369.667	460.497	627.381	714.244	369.667
371.577	229.823	90.6843	192.831	267.287	369.42	459.695	626.119	713.158	369.42
372.357	229.814	90.6275	192.188	267.045	369.39	458.802	625.468	712.388	369.39
373.138	229.685	90.5661	191.944	266.753	369.842	458.059	624.876	711.852	369.842
373.918	229.474	90.7448	191.897	266.421	369.858	457.563	624.093	711.233	369.858
374.698	229.377	90.56	191.95	266.104	369.868	457.337	623.15	710.635	369.868
375.477	229.733	90.8517	191.958	265.423	369.736	457.342	622.02	709.874	369.736
376.257	230.094	91.7595	191.838	264.715	369.515	457.331	620.972	709.199	369.515
377.037	230.282	92.2962	191.513	263.928	369.298	457.251	619.989	708.439	369.298
377.816	230.248	92.7043	191.421	262.949	369.019	457.038	619.507	707.527	369.019
378.595	230.079	93.1152	191.303	261.999	368.751	456.813	619.715	706.635	368.751
379.374	229.077	93.3144	191.377	261.175	368.448	456.667	619.377	705.819	368.448
380.154	228.659	93.2908	191.311	260.64	368.104	456.595	618.754	705.015	368.104
380.932	229.517	93.0325	191.576	260.67	367.58	456.358	617.629	704.361	367.58
381.711	230.777	92.4894	192.006	260.996	367.007	455.869	616.409	703.588	367.007
382.49	231.967	92.1419	192.807	261.528	366.597	455.253	615.378	702.677	366.597
383.269	233.392	91.8692	193.911	262.346	366.466	455.625	615.037	702.01	366.466
384.047	234.794	91.6796	194.922	263.585	366.561	455.965	615.378	701.581	366.561
384.826	236.943	91.5825	195.967	264.899	366.92	456.412	615.919	702.108	366.92
385.604	238.485	91.5851	196.645	266.188	367.51	456.807	616.666	703.016	367.51
386.383	237.909	91.7331	197.198	267.402	368.325	457.376	617.018	703.964	368.325
387.161	236.977	91.6566	197.472	268.1	369.37	458.206	617.474	704.714	369.37
387.939	236.364	91.4748	197.441	268.692	370.475	458.975	617.949	704.834	370.475
388.717	235.675	91.3453	197.354	269.197	371.512	459.256	618.212	704.653	371.512
389.495	235	91.3231	196.95	269.151	372.264	459.491	617.802	704.408	372.264
390.273	234.582	91.3832	195.883	269.038	372.62	459.612	617.441	704.103	372.62
391.05	234.411	91.475	194.818	268.748	372.746	459.724	617.449	703.842	372.746
391.828	234.682	91.6012	193.881	268.614	372.602	459.662	617.41	703.771	372.602
392.605	236.13	91.5396	193.131	268.416	371.744	459.503	617.721	703.598	371.744
393.382	236.818	91.5227	192.904	268.193	370.973	459.227	618.161	703.35	370.973
394.159	237.229	91.4508	192.626	267.857	370.124	458.823	618.534	702.862	370.124
394.937	237.944	91.1703	192.417	267.505	369.191	458.268	618.624	701.949	369.191
395.714	239.163	90.8963	191.886	267.167	368.184	457.476	618.607	701.64	368.184
396.491	240.055	90.5312	191.517	266.826	367.255	456.536	618.526	701.421	367.255
397.267	241.033	90.1455	191.32	266.514	366.357	455.759	618.435	701.041	366.357
398.044	241.777	89.7356	191.212	266.282	365.691	455.105	618.597	700.665	365.691
398.82	242.505	89.3658	190.951	266.194	365.192	454.586	618.658	700.056	365.192
399.597	242.725	88.9882	190.766	266.141	365.165	454.122	618.625	698.984	365.165
400.374	242.233	88.6246	190.948	266.297	365.506	454.646	618.191	698.04	365.506
401.149	241.479	88.3541	191.254	266.577	366.196	455.854	617.553	697.109	366.196
401.925	240.781	88.4124	191.579	267.043	366.621	456.378	616.658	696.366	366.621
402.702	240.272	88.6155	192.08	267.505	368.018	456.39	615.926	695.774	368.018
403.478	239.873	89.1211	192.481	268.098	369.197	456.317	615.455	695.579	369.197
404.253	239.585	89.2803	192.864	268.606	370.043	456.226	615.143	695.466	370.043
405.029	239.406	89.3246	193.156	269.008	371.448	456.314	614.881	695.575	371.448
405.805	240.143	89.2427	193.24	269.084	370.015	456.611	615.32	696.08	370.015
406.58	239.774	89.1584	193.281	268.978	368.53	457.395	615.764	696.836	368.53
407.355	239.271	89.0766	193.668	268.669	366.209	457.998	616.005	697.797	366.209
408.131	238.371	88.9615	193.719	268.149	364.894	458.137	616.166	698.648	364.894
408.906	237.102	88.8327	193.741	267.23	365.283	457.488	616.305	699.524	365.283
409.681	235.47	88.6773	193.904	266.307	364.918	456.27	616.206	700.547	364.918
410.456	233.517	88.4806	193.867	265.29	364.501	454.838	616.104	701.586	364.501
411.231	231.761	88.3213	193.432	264.269	364.271	453.506	616.413	702.222	364.271
412.005	229.375	88.1613	193.138	263.322	364.266	452.336	616.461	702.647	364.266
412.78	227.653	88.0431	193.036	262.606	364.232	451.388	616.008	702.585	364.232
413.554	226.249	87.9426	192.854	262.107	364.273	450.769	615.564	702.193	364.273
414.329	224.892	87.9573	192.633	263.56	364.367	450.604	615.237	701.416	364.367
415.104	223.384	88.0107	192.58	263.28	364.488	450.981	614.69	700.647	364.488
415.877	222.317	88.0631	192.638	262.997	364.668	452.048	614.141	699.898	364.668
416.652	220.82	88.2109	192.672	262.684	364.952	454.379	613.57	698.875	364.952
417.425	219.421	88.3685	192.79	262.28	365.233	455.86	613.11	697.537	365.233
418.2	218.064	88.5069	192.969	261.925	365.566	456.665	612.771	695.828	365.566
418.973	216.616	88.4433	193.11	261.639	366	456.742	612.416	694.048	366
419.747	215.308	88.383	193.26	261.338	366.358	455.951	611.787	692.414	366.358
420.521	213.802	88.341	193.256	261.185	366.343	454.731	610.825	690.839	366.343
421.294	211.994	88.5554	193.224	261.265	366.181	454.048	609.721	689.666	366.181
422.068	208.746	88.776	193.738	261.494	366.231	453.198	608.481	688.755	366.231
422.84	205.73	88.9785	194.254	262.053	366.595	451.966	607.148	688.337	366.595
423.614	203.23	89.0518	194.458	262.937	366.935	450.727	606.012	688.142	366.935
424.387	201.204	89.0177	194.694	264.056	367.015	451.12	605.041	686.805	367.015
425.16	199.823	88.8219	194.894	265.406	366.901	451.97	604.149	688.319	366.901
425.933	198.996	88.3375	195.128	266.785	366.684	452.662	603.397	688.899	366.684
426.705	199.158	88.4819	194.974	268.059	366.45	453.213	602.68	689.239	366.45
427.478	198.894	88.5652	194.907	269.081	366.01	453.635	602.025	689.607	366.01
428.25	198.636	88.8767	194.875	270.034	365.578	454.052	601.411	690.051	365.578
429.023	198.133	89.3843	194.845	270.782	365.093	454.388	600.907	690.594	365.093
429.795	197.045	89.9952	194.833	271.156	364.698	454.686	600.616	691.058	364.698
430.568	195.938	90.6296	194.54	271.191	364.439	454.995	601.261	691.356	364.439
431.339	192.114	90.8343	194.321	270.959	364.296	455.264	601.61	691.564	364.296
432.111	189.518	91.4322	194.111	270.411	364.333	455.604	601.424	691.528	364.333
432.883	187.359	90.6532	193.389	269.228	364.565	455.529	600.28	691.072	364.565
433.655	185.319	90.0199	192.774	267.836	365.031	455.419	598.959	690.153	365.031
434.426	183.554	89.1639	192.115	266.425	365.76	455.263	597.315	689.407	365.76
435.198	181.858	88.4064	191.251	264.989	368.689	455.086	595.614	688.762	368.689
435.969	180.348	87.9759	190.369	263.772	372.409	454.907	593.977	688.441	372.409
436.741	179.063	87.6596	189.997	262.901	369.593	454.687	592.673	688.141	369.593
437.512	177.809	87.9859	189.999	262.031	370.078	454.444	592.067	687.895	370.078
438.283	177.068	88.2871	190.281	261.539	371.515	454.215	591.989	687.914	371.515
439.054	177.449	88.5988	190.314	261.273	368.181	454.055	591.361	687.98	368.181
439.826	176.752	88.7704	190.717	261.157	364.737	453.88	592.094	688.287	364.737
440.596	175.726	88.8199	191.148	261.1	364.669	453.587	591.935	688.617	364.669
441.367	174.597	88.7805	191.427	260.988	363.836	453.124	593.47	688.91	363.836
442.137	173.812	88.596	191.594	260.895	367.84	452.724	595.253	688.809	367.84
442.908	172.956	88.306	191.393	260.788	363.076	452.168	596.12	687.114	363.076
443.678	172.338	87.8949	191.255	260.704	361.954	451.424	596.443	687.276	361.954
444.448	171.472	87.6089	191.059	260.649	362.593	450.307	593.135	688.508	362.593
445.218	171.063	87.9409	191.067	260.649	363.144	449.41	592.63	689.119	363.144
445.989	171.274	88.2536	191.125	260.724	363.178	449.288	592.081	688.95	363.178
446.759	171.593	88.5739	191.31	260.81	362.05	449.469	590.995	688.392	362.05
447.529	171.904	88.9059	191.365	261.094	363.52	449.885	589.622	688.113	363.52
448.298	172.027	89.3274	191.743	261.578	363.774	450.496	588.293	686.657	363.774
449.068	171.877	89.5333	192.389	261.952	364.047	451.209	587.346	686.584	364.047
449.837	171.362	89.5513	193.053	262.335	363.931	451.981	587.265	687.75	363.931
450.607	170.439	89.4746	193.314	262.657	363.797	452.807	587.476	688.343	363.797
451.377	169.151	89.2212	193.4	262.954	363.608	453.878	587.46	688.697	363.608
452.146	167.184	88.8088	193.012	263.215	363.411	454.764	586.539	688.573	363.411
452.915	164.756	88.4386	192.678	263.34	363.24	454.954	585.854	688.02	363.24
453.684	162.756	88.091	192.616	263.399	363.029	454.75	585.032	686.791	363.029
454.452	160.411	87.9342	192.535	263.388	362.863	454.331	584.88	685.703	362.863
455.221	158.768	87.9431	192.437	263.22	362.629	453.489	584.109	684.685	362.629
455.99	156.932	88.2595	191.939	263.043	362.463	452.412	583.389	683.696	362.463
456.758	155.505	88.2886	191.277	262.899	362.089	450.721	582.654	682.794	362.089
457.527	154.177	88.1356	190.88	262.743	361.685	449.906	581.796	681.967	361.685
458.295	152.876	87.9273	190.363	262.574	361.269	449.341	580.997	681.226	361.269
459.063	151.766	87.7193	189.366	262.604	361.031	449.188	580.176	680.724	361.031
459.832	150.811	87.6363	188.727	262.52	360.904	449.312	579.224	680.229	360.904
460.6	150.117	87.6181	189.088	262.454	360.831	449.357	578.655	679.904	360.831
461.368	150.508	87.6736	189.784	262.407	361.027	449.394	578.313	679.599	361.027
462.136	150.918	87.5792	190.649	262.591	361.192	449.75	578.308	679.546	361.192
462.904	150.975	87.4311	191.318	262.738	361.333	450.782	578.455	679.706	361.333
463.672	150.547	87.0388	192.128	262.869	361.594	450.789	578.654	679.839	361.594
464.438	149.916	86.6369	192.807	262.896	361.816	450.817	579.044	679.622	361.816
465.206	149.091	86.2216	193.245	262.861	361.919	450.86	579.49	679.353	361.919
465.973	148.283	85.7743	193.367	262.751	361.999	450.996	579.808	679.117	361.999
466.741	147.426	85.3965	193.298	262.399	361.986	451.012	579.87	678.844	361.986
467.508	146.351	85.3206	193.052	261.984	361.958	451.009	579.848	678.299	361.958
468.275	145.283	85.9957	192.406	261.485	361.901	450.954	579.699	677.548	361.901
469.042	141.234	86.1745	191.492	260.912	361.823	450.777	579.431	676.971	361.823
469.809	139.713	86.4457	190.185	260.317	361.733	450.539	579.048	676.628	361.733
470.575	139.973	86.7245	188.543	259.577	361.483	450.274	578.528	676.514	361.483
471.342	141.72	87.0084	187.723	259.116	361.193	449.847	577.752	677.082	361.193
472.109	141.531	87.1762	186.775	258.722	360.817	449.516	577.138	677.796	360.817
472.874	141.114	87.2087	186.276	258.365	360.419	448.973	576.568	678.043	360.419
473.641	140.379	87.2539	185.757	257.963	360.451	448.501	576.313	678.099	360.451
474.407	139.543	87.515	185.795	257.563	360.485	448.335	576	678.039	360.485
475.173	138.587	87.8641	186.04	257.12	360.557	448.051	575.647	677.701	360.557
475.94	137.426	88.1961	186.996	256.948	361.088	447.819	575.354	677.201	361.088
476.706	136.959	88.4859	187.784	257.059	361.436	447.895	575.075	676.664	361.436
477.471	136.641	88.395	188.547	257.25	361.89	447.969	574.833	675.815	361.89
478.236	136.254	87.8283	189.27	257.761	362.493	448.145	574.66	674.654	362.493
479.002	135.937	87.3051	189.795	258.89	363.499	448.258	574.466	673.01	363.499
479.768	135.851	86.7777	190.41	260.904	364.084	448.463	574.296	670.608	364.084
480.533	135.755	86.3269	190.665	261.588	364.474	448.766	574.066	668.312	364.474
481.298	135.643	85.8996	190.862	262.102	364.68	449.042	573.822	665.459	364.68
482.063	135.957	85.6465	190.729	262.577	364.56	448.682	573.514	664.829	364.56
482.829	136.012	85.4778	190.363	262.945	364.324	448.34	573.148	665.127	364.324
483.593	135.387	85.349	189.856	263.283	363.945	447.915	572.361	666.627	363.945
484.358	133.669	85.1415	189.173	263.376	363.399	447.447	571.454	666.851	363.399
485.123	132.1	84.7872	188.351	261.135	362.14	447.055	571.039	667.614	362.14
485.888	131.349	84.4529	187.684	260.651	361.749	446.736	570.824	663.49	361.749
486.652	130.741	84.2043	187.087	260.581	361.579	446.538	569.673	659.879	361.579
487.416	130.021	84.1008	186.524	260.609	361.605	446.477	568.495	661.266	361.605
488.181	129.021	84.0974	186.213	260.579	361.812	446.577	567.187	662.011	361.812
488.945	128.506	84.1419	186.288	260.455	362.051	446.843	565.969	663.745	362.051
489.709	128.385	84.2709	186.699	260.216	362.344	447.243	564.707	661.587	362.344
490.472	129.501	84.4079	187.535	259.854	362.659	447.841	563.442	661.078	362.659
491.237	129.111	84.6281	188.321	259.433	362.953	448.408	562.428	661.154	362.953
492.001	128.201	84.8437	188.522	259.025	363.301	448.934	561.524	661.049	363.301
492.764	126.193	84.9079	188.767	258.656	363.508	449.131	561.293	660.91	363.508
493.528	124.4	84.7261	188.783	258.667	363.717	449.153	560.989	660.528	363.717
494.291	122.667	84.9548	188.973	258.689	363.978	449.094	560.865	660.239	363.978
495.054	122.517	85.2058	189.176	257.867	364.226	448.992	561.057	659.918	364.226
495.818	122.074	85.4452	189.26	258.145	364.431	448.455	561.666	659.617	364.431
496.581	121.674	85.7979	189.298	258.702	364.481	448.083	562.512	659.291	364.481
497.344	121.396	86.1028	189.018	259.319	364.511	447.72	563.49	658.707	364.511
498.107	121.298	86.2605	188.221	259.764	364.427	447.418	564.408	658.16	364.427
498.87	121.214	86.2902	187.723	259.538	364.289	447.185	565.076	657.656	364.289
499.632	121.644	86.3237	187.261	259.078	364.225	446.985	565.44	657.165	364.225
500.395	122.362	86.2331	187.056	258.475	364.106	446.878	565.164	656.653	364.106
501.157	122.722	86.1979	186.991	258.051	364.284	446.776	564.738	656.148	364.284
501.92	122.856	85.9969	187.041	257.768	364.24	446.815	564.734	655.641	364.24
502.682	122.843	85.9549	187.322	257.614	364.201	446.908	564.575	655.252	364.201
503.445	122.659	85.8698	188.096	257.742	363.907	447.054	563.48	654.769	363.907
504.206	122.361	86.3441	188.333	258.103	363.462	447.196	563.15	654.203	363.462
504.969	121.998	86.1355	188.604	258.836	362.92	447.395	562.95	653.462	362.92
505.73	121.644	85.856	188.693	259.341	362.457	447.712	562.791	652.783	362.457
506.492	121.367	85.427	188.473	259.632	362.132	448.055	562.705	652.233	362.132
507.254	120.87	85.0795	188.206	259.982	361.977	448.369	562.759	651.81	361.977
508.015	120.412	84.6879	188.035	260.128	361.869	448.79	563.037	651.789	361.869
508.777	119.824	84.2757	187.466	260.171	361.76	448.946	563.229	652.116	361.76
509.538	119.112	83.8806	186.771	260.05	361.634	449.379	563.345	652.755	361.634
510.299	118.537	83.5158	185.774	259.867	361.527	449.783	563.092	653.754	361.527
511.061	117.783	83.328	184.69	259.634	361.374	450.173	562.726	654.815	361.374
511.822	116.954	83.6562	183.772	259.385	361.145	450.523	562.26	655.932	361.145
512.582	116.009	84.0657	182.986	259.103	360.932	450.767	561.711	657.225	360.932
513.344	115.376	84.4661	182.08	258.839	360.687	450.776	561.278	658.393	360.687
514.104	114.71	84.8049	181.927	258.268	360.449	450.744	560.727	659.26	360.449
514.865	114.262	85.0672	181.813	257.787	360.278	450.603	560.045	659.683	360.278
515.626	113.595	85.1852	181.92	257.357	360.262	450.241	559.19	659.651	360.262
516.386	112.611	85.1022	182.123	256.938	359.997	449.52	558.301	659.211	359.997
517.146	111.826	84.677	182.715	256.538	359.744	448.759	557.302	658.28	359.744
517.907	111.305	84.1203	183.597	256.165	359.435	447.876	556.457	657.199	359.435
518.667	110.916	82.7057	184.542	255.894	359.14	447.027	556.386	655.721	359.14
519.427	110.283	82.309	185.114	255.706	358.871	446.248	556.504	654.141	358.871
520.186	109.619	81.9804	185.857	255.949	358.612	445.886	556.703	652.748	358.612
520.946	108.646	81.7409	186.279	256.192	358.365	445.827	556.864	651.367	358.365
521.706	108.2	81.5568	186.76	256.464	358.238	445.84	556.519	650.072	358.238
522.466	108.07	81.5133	187.059	256.731	358.331	446.033	556.117	648.823	358.331
523.225	108.583	81.5234	187.251	256.962	358.333	446.438	555.703	647.602	358.333
523.984	109.106	81.5665	187.331	257.206	358.348	446.899	555.122	646.239	358.348
524.743	109.342	81.7389	187.182	257.268	358.366	447.849	554.474	644.943	358.366
525.503	110.022	82.1162	187.061	257.305	358.437	448.89	554.114	643.795	358.437
526.262	110.603	82.415	186.74	257.24	358.507	449.763	553.833	642.857	358.507
527.021	111.268	82.6778	186.648	257.097	358.597	450.216	553.553	642.25	358.597
527.78	111.842	82.9606	186.746	256.866	358.706	450.426	553.33	642.096	358.706
528.539	112.905	83.2474	186.86	256.718	358.799	450.506	553.084	641.915	358.799
529.297	113.147	83.5606	186.994	256.404	358.893	450.357	552.854	641.896	358.893
530.056	113.224	83.8811	187.296	256.006	358.957	450.14	552.566	641.909	358.957
530.815	112.677	84.3518	187.342	255.538	358.958	449.289	552.272	642.033	358.958
531.573	111.638	84.3338	187.416	255.11	358.792	448.343	551.81	642.048	358.792
532.331	110.494	84.4093	187.59	254.757	358.394	447.36	551.371	642.029	358.394
533.09	109.299	84.4617	187.24	254.441	357.975	446.358	551.028	642.38	357.975
533.848	108.563	84.489	187.331	254.729	357.572	445.894	550.806	642.731	357.572
534.605	107.275	84.4834	187.444	255.596	357.436	445.797	550.623	643.131	357.436
535.363	105.466	84.4384	187.522	255.938	357.301	445.589	550.488	643.479	357.301
536.121	104.245	84.4312	188.073	256.432	357.115	445.148	550.358	643.635	357.115
536.879	103.409	84.3563	188.97	257.72	356.833	444.706	550.344	643.819	356.833
537.636	102.886	84.2708	189.76	259.596	356.483	444.784	550.271	643.818	356.483
538.394	102.769	84.2172	189.984	259.04	356.206	445.081	549.826	643.742	356.206
539.151	103.185	83.9066	190.441	259.123	356.037	445.447	549.397	643.809	356.037
539.908	103.388	83.5873	190.36	259.253	356.078	445.879	548.933	643.813	356.078
540.665	103.367	83.1879	189.932	259.139	356.358	446.288	548.43	643.835	356.358
541.422	103.226	82.5703	189.177	259.172	356.655	446.471	547.838	643.751	356.655
542.179	103.312	81.9936	188.035	261.409	356.951	446.648	547.35	643.625	356.951
542.936	103.434	81.4245	185.931	261.114	357.016	446.602	547.043	643.37	357.016
543.693	103.626	80.862	184.763	259.067	356.758	446.498	546.871	643.017	356.758
544.45	103.752	80.3994	184.306	257.779	356.586	446.407	547.075	642.413	356.586
545.205	103.685	80.0142	184.605	255.863	356.355	446.361	547.453	641.784	356.355
545.962	102.859	79.9721	183.904	258.62	356.125	446.331	547.879	640.989	356.125
546.718	101.401	79.9774	183.631	259.148	355.925	446.543	548.331	639.816	355.925
547.475	99.015	80.0846	183.276	257.018	355.667	446.7	548.383	638.77	355.667
548.231	97.98	80.3448	183.17	256.639	355.56	447.133	548.607	638.377	355.56
548.987	97.722	80.6329	183.354	256.281	355.425	447.66	548.95	638.302	355.425
549.743	97.606	80.9717	183.608	256.267	355.378	448.219	549.691	638.288	355.378
550.498	98.42	81.366	184.118	256.212	355.312	448.749	550.526	638.335	355.312
551.254	99.339	81.7652	184.205	256.047	355.228	449.332	551.161	638.592	355.228
552.01	100.759	82.1906	184.298	255.903	355.189	449.826	551.241	639.188	355.189
552.765	102.055	82.53	184.236	255.94	355.116	450.371	551.021	640.011	355.116
553.521	103	82.7563	183.953	256.064	355.125	451.043	550.802	640.845	355.125
554.275	103.942	82.9798	183.944	256.248	355.362	451.401	550.452	641.794	355.362
555.031	104.576	83.1727	183.987	256.583	355.563	451.714	550.409	642.596	355.563
555.786	104.717	83.3412	183.729	256.874	355.507	451.46	550.384	643.775	355.507
556.541	103.369	83.5081	183.532	257.143	355.387	450.689	550.361	644.529	355.387
557.296	103.354	83.634	183.327	257.328	355.13	449.627	550.336	643.67	355.13
558.05	103.087	83.7215	183.29	257.431	354.891	448.139	550.385	642.244	354.891
558.805	102.892	83.8132	183.223	257.029	354.562	446.479	550.509	640.222	354.562
559.56	102.137	83.81	183.248	256.686	354.268	444.819	550.857	637.69	354.268
560.314	101.543	83.7889	183.35	256.309	353.967	443.621	551.15	636.486	353.967
561.068	100.769	83.8413	183.224	255.885	353.736	442.742	550.92	635.761	353.736
561.823	100.338	83.8656	183.859	255.599	353.492	442.026	550.415	635.18	353.492
562.576	99.997	83.8699	184.295	255.045	353.247	441.644	549.726	634.921	353.247
563.331	99.755	83.8494	184.75	254.77	353.045	442.987	548.87	634.885	353.045
564.085	99.345	83.7869	184.62	254.54	352.799	443.323	547.992	637.453	352.799
564.838	99.003	83.724	184.148	254.382	352.745	443.264	547.182	637.836	352.745
565.592	98.8	83.6655	183.323	254.204	352.849	442.856	546.474	638.36	352.849
566.346	98.461	83.4598	182.292	254.025	353.066	442.489	545.945	638.846	353.066
567.099	98.314	83.2418	181.364	253.89	353.514	442.161	545.102	639.372	353.514
567.853	98.279	82.9493	180.366	253.728	353.983	441.844	544.651	639.861	353.983
568.606	98.176	82.6382	179.663	253.813	354.466	441.556	545.303	639.903	354.466
569.359	98.255	82.2542	179.155	253.839	354.952	441.407	546.121	639.749	354.952
570.113	97.857	81.829	178.785	253.964	355.417	441.299	546.805	639.28	355.417
570.865	97.526	81.0688	178.777	254.075	355.724	441.654	547.429	638.609	355.724
571.619	97.351	80.4392	179.633	254.364	355.848	442.615	547.609	637.515	355.848
572.371	97.338	79.8919	180.02	254.431	356.052	443.746	547.698	636.169	356.052
573.124	96.594	79.4202	180.293	254.499	357.273	444.914	547.721	634.742	357.273
573.876	96.085	79.0068	180.692	254.585	357.025	445.919	547.615	633.385	357.025
574.629	95.539	78.8598	181.171	254.687	356.704	446.987	547.364	632.412	356.704
575.381	94.958	78.9252	181.583	254.784	356.408	448.308	546.988	632.27	356.408
576.134	94.635	79.167	181.965	254.899	355.983	449.199	546.516	632.566	355.983
576.886	94.748	79.4196	182.346	255.04	355.466	448.815	546.092	632.007	355.466
577.638	94.938	79.7474	182.685	255.104	355.273	447.691	545.655	631.76	355.273
578.39	95.446	80.1063	182.797	255.239	355.105	446.053	545.277	631.779	355.105
579.142	95.648	80.4427	182.691	255.345	355.016	442.348	545.056	633.607	355.016
579.894	96.002	80.8055	182.621	255.574	355.025	439.905	544.99	634.296	355.025
580.645	96.359	81.126	182.654	255.766	355.013	438.608	545.083	634.998	355.013
581.397	96.518	81.3859	182.738	255.956	355.566	437.903	546.463	635.629	355.566
582.148	95.388	81.3774	182.907	256.079	355.425	437.784	547.077	636.133	355.425
582.9	95.579	81.3247	182.952	256.281	354.923	438.741	547.389	636.368	354.923
583.651	95.866	81.2386	182.786	256.546	354.356	439.993	547.266	636.466	354.356
584.402	97.425	81.088	182.543	256.849	353.54	441.535	546.93	636.368	353.54
585.153	97.749	80.9673	182.22	257.185	352.676	442.704	546.557	636.146	352.676
585.904	98.052	80.8614	182.305	257.467	351.857	443.601	546.354	635.864	351.857
586.655	98.136	80.7757	181.887	257.801	351.339	443.546	546.118	635.271	351.339
587.406	97.8	80.681	181.516	258.071	350.911	442.982	545.931	634.556	350.911
588.156	96.666	80.6639	181.439	258.283	350.572	442.184	545.702	633.971	350.572
588.907	95.048	80.5968	181.408	258.381	350.303	441.337	545.44	633.375	350.303
589.658	94.563	80.5652	181.577	258.372	350.256	440.46	545.102	632.868	350.256
590.408	94.992	80.5889	181.641	258.006	350.277	439.477	544.545	632.516	350.277
591.158	95.285	80.6583	181.693	257.478	350.388	439.15	544.096	632.168	350.388
591.908	95.743	80.7654	182.122	257.016	350.543	438.862	543.778	631.745	350.543
592.658	96.259	80.857	182.308	256.52	350.803	438.874	543.745	631.578	350.803
593.408	96.551	80.9873	182.357	255.986	351.065	439.01	543.805	631.518	351.065
594.158	97.016	81.1237	182.621	255.622	351.306	438.95	544.032	631.668	351.306
594.907	97.651	81.2442	182.935	255.368	351.619	439.018	544.384	632.009	351.619
595.658	98.397	81.3542	183.112	255.214	351.719	439.235	544.778	632.413	351.719
596.407	99.02	81.4715	183.164	255.338	352.084	439.545	545.235	633.411	352.084
597.156	99.402	81.5986	183.032	255.514	352.401	440.075	545.791	633.647	352.401
597.905	100.28	81.7233	182.686	255.726	352.738	440.5	546.225	633.444	352.738
598.654	101.983	81.7588	182.496	255.908	352.971	440.712	546.112	632.942	352.971
599.404	102.559	81.9155	182.032	256.079	353.193	441.209	546.554	632.009	353.193
600.153	102.871	82.1298	181.744	256.285	353.567	441.958	546.297	631.199	353.567
600.902	102.915	82.3668	181.658	256.146	353.981	442.819	545.624	630.729	353.981
601.651	102.415	82.5341	181.577	256.161	354.742	443.571	544.559	630.9	354.742
602.399	101.626	82.7007	181.103	256.213	355.227	444.441	543.272	631.294	355.227
603.148	100.296	82.8065	180.092	256.236	355.779	444.922	541.91	631.839	355.779
603.896	98.557	82.8644	180.219	256.16	356.314	444.833	540.81	632.411	356.314
604.644	96.994	82.9222	180.633	256.022	356.778	444.587	540.191	632.865	356.778
605.394	96.095	82.999	181.279	255.81	357.296	443.742	540.103	633.413	357.296
606.142	95.34	83.1314	182.659	255.54	357.712	442.381	540.77	634.043	357.712
606.89	95.484	83.2845	184.221	255.246	357.971	440.769	541.177	634.437	357.971
607.638	95.632	83.4185	185.423	254.992	357.593	437.654	542.27	634.539	357.593
608.386	95.487	83.589	186.159	254.608	356.962	435.834	542.542	634.224	356.962
609.133	95.561	83.6267	186.395	254.419	356.119	434.551	542.729	633.373	356.119
609.881	95.897	83.5847	186.556	254.587	355.189	432.536	542.906	632.297	355.189
610.629	95.89	83.2968	186.616	254.993	354.327	432.896	542.908	631.171	354.327
611.376	95.69	82.7637	184.995	255.434	353.597	434.278	541.973	630.807	353.597
612.124	95.403	82.1716	184.581	255.885	353.159	434.706	541.4	630.615	353.159
612.871	95.304	81.6334	184.619	256.218	352.774	435.117	540.904	630.505	352.774
613.618	94.947	81.161	184.566	256.435	352.449	435.741	540.724	630.468	352.449
614.365	94.298	80.7344	184.127	256.328	352.504	436.398	540.585	630.465	352.504
615.112	93.741	80.3737	183.579	255.912	352.801	437.165	540.568	630.548	352.801
615.859	92.74	80.0738	182.978	255.393	353.115	437.738	540.432	630.701	353.115
616.605	91.538	79.9793	182.514	254.808	353.438	438.502	540.518	630.913	353.438
617.352	90.231	80.1296	182.183	254.183	353.736	439.273	540.242	631.396	353.736
618.099	88.664	80.3228	182.094	253.428	353.901	439.636	540.042	631.93	353.901
618.845	87.241	80.6095	182.039	252.716	353.895	439.681	539.908	632.572	353.895
619.592	86.123	80.9283	182.232	252.26	353.814	440.412	539.404	633.332	353.814
620.338	85.28	81.4301	182.519	251.918	353.663	440.312	538.951	633.72	353.663
621.084	84.699	81.9067	183.024	251.706	353.414	439.544	538.49	633.808	353.414
621.831	84.201	82.36	183.373	251.731	353.092	439.301	537.926	633.804	353.092
622.576	83.319	82.7237	183.625	251.905	352.736	439.329	537.447	633.827	352.736
623.322	83.681	82.6688	183.519	252.128	352.748	439.055	537.213	633.81	352.748
624.068	84.396	82.2653	183.503	252.546	352.767	438.676	536.987	633.791	352.767
624.814	85.615	81.7036	183.703	252.934	352.831	436.83	536.859	633.703	352.831
625.559	86.914	80.9599	183.878	253.182	353.219	436.368	536.803	633.55	353.219
626.305	88.011	80.1772	183.919	253.331	353.431	436.153	536.841	632.729	353.431
627.05	88.88	79.4021	184.051	253.472	353.62	436.332	536.927	631.731	353.62
627.795	90.5	78.8666	184.052	253.575	353.837	436.863	537.123	630.677	353.837
628.54	91.471	78.4328	183.605	253.662	354.011	437.466	537.389	629.549	354.011
629.286	91.753	78.1091	183.875	253.716	354.241	437.932	537.821	628.454	354.241
630.03	91.585	77.873	185.014	253.625	354.299	438.167	538.087	627.535	354.299
630.775	90.097	77.8715	185.635	253.386	354.472	438.341	538.516	626.885	354.472
631.52	89.671	77.9139	186.354	253.139	354.626	438.585	538.39	626.551	354.626
632.264	90.399	78.1161	186.951	252.84	354.743	438.785	538.171	626.315	354.743
633.009	90.265	78.483	189.632	252.564	354.826	438.939	537.802	626.174	354.826
633.754	90.2	78.9241	192.317	252.301	354.838	439.026	537.28	625.345	354.838
634.498	90.173	79.3061	195.107	252.008	354.796	439.054	536.992	625.576	354.796
635.242	90.099	79.613	188.074	251.744	354.466	439.116	536.78	626.658	354.466
635.987	89.909	79.8008	175.291	251.546	354.09	438.8	536.601	628.36	354.09
636.73	89.45	79.8528	182.443	251.486	353.76	438.474	536.493	630.068	353.76
637.474	88.946	79.8704	182.624	251.415	353.393	438.155	536.479	631.595	353.393
638.219	88.566	79.7548	183.608	251.411	353.087	437.887	536.488	632.81	353.087
638.962	87.842	79.6231	181.276	251.403	352.751	437.632	536.57	633.88	352.751
639.706	86.99	79.4607	183.164	251.446	352.601	437.333	536.68	634.745	352.601
640.45	86.242	79.2907	181.556	251.562	352.721	437.779	536.837	635.35	352.721
641.193	85.278	79.1161	179.487	251.718	352.952	438.139	537.023	635.668	352.952
641.936	84.655	78.9029	178.863	251.854	353.243	438.572	537.297	635.636	353.243
642.679	84.386	78.7521	178.558	251.96	353.527	438.897	537.57	635.135	353.527
643.423	84.291	78.6563	178.68	252.058	353.791	439.229	537.8	634.014	353.791
644.165	84.523	78.653	178.997	251.886	354.04	439.574	537.528	632.517	354.04
644.909	84.306	78.7636	179.126	251.634	354.177	439.626	537.121	631.495	354.177
645.651	84.067	78.9334	179.477	251.408	354.325	439.788	536.697	630.651	354.325
646.394	84.336	79.2933	179.905	251.597	354.467	439.911	536.48	629.869	354.467
647.136	85.174	79.6119	180.556	251.687	354.564	439.983	536.588	629.021	354.564
647.879	85.303	80.087	181.203	251.542	354.67	439.939	536.917	628.611	354.67
648.621	85.845	80.5743	181.425	251.411	354.696	439.838	537.34	628.299	354.696
649.364	85.199	81.0233	181.447	251.392	354.713	439.601	537.299	627.901	354.713
650.106	84.039	82.3615	181.693	251.44	354.467	439.301	537.441	627.412	354.467
650.849	83.376	84.3006	181.834	251.813	354.229	439.022	537.744	626.78	354.229
651.59	83.598	85.3008	181.853	252.638	353.995	438.777	537.875	626.051	353.995
652.333	82.478	85.94	181.699	253.935	353.807	439.168	537.919	625.424	353.807
653.074	83.242	85.1805	181.722	255.251	353.671	439.417	537.793	624.942	353.671
653.816	81.045	86.3792	181.394	256.704	353.612	439.606	537.657	624.412	353.612
654.558	81.226	84.793	180.863	257.663	354.059	439.712	537.286	623.688	354.059
655.299	82.81	89.0956	180.262	257.898	354.531	439.587	536.902	622.994	354.531
656.04	81.482	77.3697	179.707	257.745	354.936	439.286	536.447	622.397	354.936
656.782	82.629	81.4417	179.457	257.114	355.173	438.702	535.976	621.838	355.173
657.523	81.955	77.1657	179.216	256.435	355.2	438.012	535.506	621.388	355.2
658.265	77.455	76.7209	178.957	255.62	355.063	437.329	534.992	620.972	355.063
659.005	76.692	75.2706	178.797	254.837	354.758	436.612	534.405	620.659	354.758
659.746	80.983	77.263	178.275	254.378	354.426	436.395	533.757	620.389	354.426
660.487	76.503	77.3229	178.123	253.993	354.047	436.448	532.915	620.141	354.047
661.228	78.007	78.3341	178.076	253.621	353.643	436.292	532.074	619.724	353.643
661.968	79.318	79.321	178.47	253.314	353.419	436.184	531.352	619.474	353.419
662.709	80.85	80.1963	178.775	252.808	353.207	436.105	530.843	619.325	353.207
663.45	80.95	80.7904	178.669	252.458	352.968	436.024	530.34	619.409	352.968
664.19	80.844	81.1485	178.646	252.162	352.673	435.972	530.093	619.708	352.673
664.93	79.834	81.636	178.609	251.929	352.377	435.91	530.618	620.17	352.377
665.67	78.739	82.1412	178.631	251.741	352.143	436.039	530.782	620.622	352.143
666.41	78.092	82.5763	178.347	251.595	351.988	436.319	530.818	621.026	351.988
667.15	77.448	82.8586	177.474	251.506	351.867	436.437	530.788	621.386	351.867
667.89	76.852	82.9595	176.462	251.469	351.983	436.686	530.535	621.309	351.983
668.629	76.27	82.8107	175.716	251.357	352.186	436.863	530.132	620.965	352.186
669.369	76.054	82.3514	175.291	251.468	352.503	437.065	529.291	620.682	352.503
670.108	75.582	81.7184	175.217	251.513	353.066	437.202	528.804	620.557	353.066
670.848	75.346	80.5672	175.505	251.532	353.883	437.253	528.472	620.454	353.883
671.588	75.172	79.7378	176.1	251.601	354.641	437.383	528.292	620.171	354.641
672.327	74.993	79.1521	176.801	251.758	355.417	437.514	528.196	619.746	355.417
673.066	75.375	78.7215	177.901	251.878	355.903	437.568	528.179	619.313	355.903
673.805	76.084	78.3776	178.797	251.949	356.255	437.564	528.134	618.841	356.255
674.543	76.729	78.2707	179.448	252.143	356.437	437.457	528.069	618.27	356.437
675.282	77.27	78.2612	179.489	252.48	356.536	437.395	528.194	617.726	356.536
676.021	77.911	78.2947	179.182	252.74	356.516	437.048	528.05	617.234	356.516
676.759	78.365	78.2924	178.681	253.143	356.435	436.624	528.004	616.744	356.435
677.499	78.552	78.3149	178.286	253.526	356.251	436.056	528.078	616.334	356.251
678.237	79.048	78.3537	178.08	253.899	355.929	435.59	528.486	615.964	355.929
678.975	79.34	78.4497	177.977	254.179	355.479	435.241	529.237	615.863	355.479
679.714	79.562	78.4819	178.071	254.373	355.006	435.213	530.37	615.895	355.006
680.452	79.571	78.5091	178.103	254.448	354.505	435.146	531.671	616.467	354.505
681.19	79.947	78.5123	177.982	254.318	354.177	435.494	532.875	617.268	354.177
681.928	80.313	78.4943	178.038	254.087	354.333	436.064	533.579	618.193	354.333
682.666	80.726	78.4802	177.855	253.766	354.45	436.817	534.181	618.5	354.45
683.403	80.953	78.3565	177.84	253.361	354.711	437.6	534.975	618.155	354.711
684.141	81.007	78.1545	177.809	253.013	354.794	438.541	535.948	618.287	354.794
684.879	80.875	77.8515	177.825	252.467	354.745	439.373	536.146	616.915	354.745
685.615	80.708	77.5205	177.907	251.989	354.653	440.016	535.655	615.122	354.653
686.353	80.133	77.1359	177.802	251.364	354.524	440.609	534.293	613.226	354.524
687.09	79.419	76.7503	177.807	250.899	354.416	440.813	533.356	611.256	354.416
687.827	78.441	76.3908	177.742	250.472	354.193	440.47	532.485	609.613	354.193
688.564	77.306	76.0689	177.464	250.406	353.936	440.046	531.522	608.807	353.936
689.301	75.759	75.7906	177.102	250.447	353.77	439.539	530.656	609.144	353.77
690.038	74.074	75.5803	176.666	250.637	353.542	438.671	530.079	609.201	353.542
690.775	72.805	75.41	176.123	250.928	353.224	437.715	529.464	609.652	353.224
691.512	71.907	75.3439	175.712	251.282	352.882	436.748	528.808	610.794	352.882
692.247	71.292	75.3451	175.376	251.735	352.584	435.731	528.176	612.185	352.584
692.984	71.41	75.4561	175.359	252.29	352.276	434.729	527.569	613.544	352.276
693.721	70.796	75.7096	175.902	253.001	351.99	434.301	527.287	614.859	351.99
694.457	70.642	76.0941	176.353	253.696	352.019	433.912	526.964	616.079	352.019
695.193	70.298	76.5389	176.612	254.332	352.086	433.636	526.648	617.377	352.086
695.93	70.096	77.0679	177.136	254.778	352.585	433.552	526.245	618.645	352.585
696.665	69.208	77.6672	177.804	255.224	352.881	433.639	525.768	619.73	352.881
697.401	69.136	78.236	178.554	255.211	353.15	433.882	525.246	620.302	353.15
698.137	69.307	78.7263	179.557	254.979	353.365	434.548	524.68	619.587	353.365
698.873	69.809	78.8594	180.672	254.649	353.581	434.999	524.246	619.501	353.581
699.607	70.159	79.0872	181.69	254.285	353.597	435.103	523.596	619.36	353.597
700.343	69.99	79.3072	182.171	254.078	353.678	435.236	523.392	618.704	353.678
701.079	69.286	79.4649	182.621	253.925	353.681	435.358	523.569	617.736	353.681
701.814	68.387	79.5913	182.915	253.883	353.715	435.442	523.857	616.525	353.715
702.549	67.152	79.6478	182.939	253.676	353.548	435.264	524.16	615.002	353.548
703.284	65.907	79.6101	182.445	253.433	353.458	434.884	524.198	613.387	353.458
704.019	64.636	79.4465	181.859	253.091	353.156	434.643	524.063	611.857	353.156
704.754	63.367	78.7287	180.905	252.649	352.939	434.707	523.929	610.627	352.939
705.489	62.213	77.9699	179.628	252.171	352.821	434.942	523.792	610.162	352.821
706.224	60.96	77.3557	178.315	251.761	352.743	435.132	523.663	610.125	352.743
706.958	59.706	76.7313	176.674	251.465	352.871	435.176	523.851	610.203	352.871
707.692	58.62	77.3349	175.649	251.191	352.709	435.172	523.874	610.11	352.709
708.426	57.776	78.0763	174.778	250.928	353.58	435.062	523.788	610.064	353.58
709.161	57.285	78.5522	174.179	250.75	354.452	434.927	523.312	609.968	354.452
709.895	56.964	78.6066	174.131	250.551	354.991	434.707	522.923	610.008	354.991
710.629	57.096	78.4117	174.459	250.322	355.309	434.48	522.616	609.899	355.309
711.363	57.778	78.5235	174.828	250.103	355.172	434.273	522.591	609.861	355.172
712.096	58.704	78.514	175.172	249.849	354.669	434.058	522.53	609.952	354.669
712.831	59.36	79.9041	175.515	249.61	353.672	434.245	522.372	610.07	353.672
713.564	59.548	79.6902	175.779	249.364	352.026	434.66	522.205	610.115	352.026
714.298	59.565	84.1674	176.407	249.168	352.071	435.293	521.746	610.079	352.071
715.031	59.338	77.3419	177.001	248.802	351.641	435.899	520.596	609.742	351.641
715.765	59.19	77.2394	177.333	248.418	351.308	436.348	519.958	608.952	351.308
716.497	58.936	77.2164	177.857	248.017	351.124	436.88	519.613	608.235	351.124
717.231	58.659	77.0637	177.642	247.627	350.773	437.305	519.443	607.744	350.773
717.964	58.207	77.7132	177.375	247.25	350.445	437.824	519.417	607.726	350.445
718.697	57.568	78.7937	176.935	246.941	350.49	438.221	519.54	607.636	350.49
719.43	56.749	78.7326	176.242	246.674	350.874	438.533	519.62	607.586	350.874
720.163	56.08	78.3948	175.317	246.663	351.325	438.54	519.76	607.588	351.325
720.895	55.401	77.7256	175.09	247.039	352.962	438.384	520.03	607.519	352.962
721.628	54.947	76.9787	175.098	247.453	353.491	438.122	520.24	607.426	353.491
722.36	54.553	76.22	175.426	247.965	353.917	437.701	520.239	607.211	353.917
723.092	54.588	75.8094	176.052	248.725	354.307	437.088	519.961	606.963	354.307
723.825	54.772	75.7644	176.696	249.439	354.489	436.396	519.51	606.992	354.489
724.557	55	76.4149	177.417	250.105	354.694	435.398	518.915	607.096	354.694
725.289	55.195	77.0667	177.891	250.695	354.785	434.366	518.213	607.208	354.785
726.021	55.501	77.5901	178.496	251.011	354.857	433.198	517.194	607.132	354.857
726.753	55.99	77.8962	178.972	251.96	354.87	432.047	515.766	606.75	354.87
727.484	56.267	78.0568	179.238	252.273	354.837	430.914	514.869	606.555	354.837
728.216	56.624	78.1244	179.432	252.144	354.778	430.048	514.171	606.462	354.778
728.948	56.537	78.1317	179.192	251.555	354.604	430.107	514.044	606.605	354.604
729.679	56.275	78.121	178.968	250.429	354.465	430.503	514.196	606.773	354.465
730.411	55.97	78.1404	178.34	248.964	354.298	431.339	514.558	607.521	354.298
731.142	55.301	78.2561	177.902	246.91	354.14	432.891	515.117	608.31	354.14
731.873	54.185	78.3483	177.424	250.36	353.867	434.019	515.758	609.089	353.867
732.604	53.006	78.3567	177.124	250.28	353.472	435.02	516.573	609.711	353.472
733.336	51.951	78.2225	176.66	255.138	353.096	435.993	517.501	609.896	353.096
734.066	51.013	77.899	176.253	250.028	352.692	436.902	518.369	609.919	352.692
734.797	50.583	77.5499	176.025	251.768	352.29	437.624	518.667	609.571	352.29
735.527	50.501	77.1828	175.933	250.851	351.913	438.22	518.781	609.124	351.913
736.259	50.303	76.9205	175.999	251.246	351.55	438.646	518.719	608.535	351.55
736.989	50.312	76.8284	176.122	251.198	351.237	438.749	518.412	607.786	351.237
737.719	50.712	76.844	176.578	250.686	350.945	438.717	517.875	606.918	350.945
738.449	50.894	76.7655	176.529	252.161	350.984	438.104	517.065	605.554	350.984
739.179	51.794	76.7186	176.494	253.271	351.085	437.367	516.349	604.128	351.085
739.909	52.886	76.6556	175.882	252.252	351.263	436.573	515.878	602.747	351.263
740.64	53.626	76.5599	176.638	252.149	351.47	435.707	515.299	601.519	351.47
741.37	53.653	76.3376	176.5	252.144	351.643	434.815	514.874	600.527	351.643
742.1	53.496	76.0344	176.186	252.152	352.019	433.958	514.533	599.696	352.019
742.829	53.142	75.8089	175.723	251.945	352.269	433.299	514.265	599.256	352.269
743.559	52.437	75.7348	175.36	251.724	352.477	433.029	514.24	598.981	352.477
744.288	51.749	75.7193	175.109	251.48	352.577	432.89	514.156	598.915	352.577
745.017	50.585	75.7689	175.048	251.197	352.721	432.737	513.999	598.975	352.721
745.747	49.721	75.9479	175.153	251.077	352.808	432.737	513.162	599.445	352.808
746.476	48.823	76.1616	175.687	250.992	352.908	432.637	513.131	599.729	352.908
747.205	48.04	76.3917	176.097	250.932	352.95	432.083	513.466	599.613	352.95
747.934	47.525	76.5438	176.639	251.181	352.965	432.003	513.668	599.563	352.965
748.663	46.931	76.7537	176.891	251.286	352.961	431.931	514.007	599.307	352.961
749.392	46.662	76.9105	176.879	251.384	352.91	432.39	513.952	599.006	352.91
750.12	46.333	77.1584	176.798	251.476	352.465	433.135	513.26	598.623	352.465
750.849	46.077	77.3885	176.849	251.589	352.198	432.998	512.597	598.37	352.198
751.578	45.74	77.2248	176.78	251.597	351.919	432.624	512.279	597.79	351.919
752.306	45.591	77.1385	176.581	251.77	351.547	431.403	512.366	597.096	351.547
753.034	45.59	76.709	176.473	251.919	351.166	429.884	512.572	596.475	351.166
753.763	45.733	76.1824	176.387	252.058	350.779	428.725	512.965	596.245	350.779
754.491	45.943	75.6149	176.193	252.184	350.444	427.506	513.334	596.308	350.444
755.219	46.205	75.0946	176.114	252.331	350.089	431.444	513.563	596.414	350.089
755.947	46.175	74.6139	175.921	252.229	350.067	431.884	513.609	596.425	350.067
756.675	45.618	74.4037	176.042	252.058	350.242	431.214	513.35	596.415	350.242
757.403	45.734	74.2433	176.64	251.79	350.443	431.263	512.84	596.487	350.443
758.13	45.894	74.2429	177.148	251.432	350.701	431.291	512.324	596.557	350.701
758.857	46.147	74.2572	177.554	250.724	350.915	431.333	511.929	596.611	350.915
759.585	46.385	74.4644	177.967	250.091	351.11	431.38	511.642	596.691	351.11
760.312	46.696	74.8802	178.302	249.515	351.268	431.398	511.665	596.925	351.268
761.04	46.732	75.3578	178.64	248.953	351.564	431.411	511.714	597.261	351.564
761.767	46.609	75.7919	178.765	248.523	351.811	431.465	511.613	597.516	351.811
762.493	46.391	76.162	178.995	247.998	352.058	431.512	511.283	597.636	352.058
763.221	46.041	76.535	179.014	247.494	352.065	431.64	510.924	597.559	352.065
763.948	45.582	76.7327	178.945	247.058	352.095	431.636	510.343	597.19	352.095
764.675	45.017	76.7717	178.749	246.798	351.809	431.596	509.648	596.496	351.809
765.401	44.21	76.7346	178.264	246.617	351.221	431.445	509.196	595.551	351.221
766.127	43.384	76.6338	177.769	246.617	350.886	431.032	509.326	594.304	350.886
766.854	45.748	76.3357	177.017	246.964	350.522	430.638	509.978	593.155	350.522
767.581	47.244	75.8474	176.367	247.329	350.242	430.282	510.136	592.151	350.242
768.307	45.502	75.3513	175.751	247.704	349.953	429.955	509.828	591.292	349.953
769.033	43.842	74.7239	175.203	248.096	349.787	429.713	509.191	590.562	349.787
769.759	42.671	74.1925	174.733	248.373	349.687	429.807	508.39	589.999	349.687
770.485	42.299	73.999	174.472	248.484	349.653	429.89	507.563	589.635	349.653
771.211	41.707	73.8877	174.441	248.6	349.593	429.951	507.231	589.179	349.593
771.937	41.656	73.9089	174.554	248.645	349.401	429.798	507.117	588.841	349.401
772.663	41.396	74.1202	174.629	248.682	349.221	429.472	507.085	588.642	349.221
773.388	41.19	74.5449	174.873	248.715	349.132	429.118	506.968	588.62	349.132
774.113	41.1	76.1041	175.139	248.699	349.084	428.817	506.745	588.978	349.084
774.839	41.106	76.7546	175.406	248.717	349.321	428.447	506.379	589.73	349.321
775.564	41.037	76.4287	175.874	248.729	349.502	428.14	505.172	590.682	349.502
776.289	40.706	76.2553	176.548	248.75	349.635	428.125	504.83	591.593	349.635
777.014	40.358	76.35	177.011	248.779	349.807	428.342	504.841	592.092	349.807
777.739	39.777	76.9455	177.28	248.984	350.169	428.742	504.397	592.597	350.169
778.464	39.083	76.8993	177.242	249.216	350.172	429.103	503.962	592.979	350.172
779.189	38.357	76.9773	177.233	249.555	350.215	429.147	503.715	593.565	350.215
779.914	37.524	76.8875	176.882	249.854	350.44	429.101	503.465	594.047	350.44
780.638	36.795	76.5197	176.541	250.063	350.678	429.069	503.321	594.529	350.678
781.363	36.318	75.9388	176.05	250.236	351.002	429.092	503.406	594.861	351.002
782.087	35.991	75.6381	175.383	250.103	351.923	429.172	503.51	595.111	351.923
782.812	35.49	75.3632	174.645	249.822	352.579	429.61	503.66	595.404	352.579
783.536	34.581	75.2659	174.116	249.456	351.97	430.198	503.843	595.474	351.97
784.26	33.842	75.0606	173.622	249.009	351.319	430.624	504.056	595.028	351.319
784.984	33.284	74.9317	173.207	248.492	350.519	430.753	504.201	594.506	350.519
785.708	33.083	74.9822	172.965	247.862	350.067	430.468	504.213	593.902	350.067
786.432	33.603	74.9548	172.846	247.209	350.161	429.879	503.999	593.274	350.161
787.155	34.106	74.9575	172.762	246.557	350.225	429.27	503.655	592.674	350.225
787.879	34.715	74.8818	172.798	246.12	350.356	429.177	503.247	592.011	350.356
788.602	35.253	74.7852	172.818	245.821	350.55	429.503	502.807	591.357	350.55
789.326	35.655	74.6485	172.797	245.609	350.741	429.989	502.312	590.808	350.741
790.049	35.882	74.5637	172.798	245.358	350.932	430.572	501.844	590.292	350.932
790.772	35.878	74.5539	172.851	245.156	350.975	431.121	501.435	589.975	350.975
791.496	35.69	74.7072	173.004	244.979	350.793	431.398	501.134	589.7	350.793
792.219	35.279	74.829	173.27	244.834	350.475	431.28	501.082	589.562	350.475
792.941	34.484	74.7208	173.457	244.741	350.174	430.974	501.14	589.549	350.174
793.665	33.855	74.7742	173.675	244.82	349.863	430.745	501.177	589.195	349.863
794.387	33.247	75.0287	173.802	245.03	349.565	430.905	501.55	588.778	349.565
795.11	32.787	75.2396	173.927	245.239	349.173	431.239	501.784	588.491	349.173
795.833	32.24	75.4485	174.111	245.466	348.786	431.735	502.735	588.286	348.786
796.555	31.649	75.6876	174.277	245.625	348.476	432.132	503.699	588.237	348.476
797.277	31.113	76.0212	174.713	245.756	348.411	432.295	505.016	588.391	348.411
798	30.642	76.3615	175.251	245.769	348.969	432.202	505.48	588.715	348.969
798.722	30.252	76.6012	175.701	245.702	350.097	431.752	505.271	589.343	350.097
799.444	29.937	76.6654	176.102	245.533	350.626	431.337	504.902	590.252	350.626
800.166	29.671	76.5279	176.406	245.63	350.77	431.001	504.148	591.128	350.77
800.888	29.445	76.412	176.549	245.642	350.652	430.787	502.997	591.893	350.652
801.61	29.37	76.207	176.617	245.504	350.337	430.651	501.049	592.337	350.337
802.331	29.419	75.9884	176.563	245.285	349.835	430.589	499.375	592.478	349.835
803.053	29.482	75.8575	176.377	244.88	349.441	430.679	498.125	592.502	349.441
803.774	29.431	75.4878	176.09	244.703	349.104	430.737	496.895	592.259	349.104
804.495	29.19	75.2725	175.853	244.651	348.802	430.627	495.93	592.251	348.802
805.217	29.056	75.2617	175.774	244.763	348.666	430.653	495.413	592.513	348.666
805.939	28.81	75.2815	175.552	245.043	348.671	430.83	495.216	592.946	348.671
806.66	28.463	75.2802	175.441	245.47	348.801	431.116	495.195	593.294	348.801
807.38	28.209	75.357	175.244	245.899	349.037	431.19	495.214	593.623	349.037
808.101	28.112	75.4791	174.979	246.393	349.187	431.056	495.256	593.821	349.187
808.822	28.115	75.4006	174.884	246.969	349.136	430.589	495.377	593.859	349.136
809.543	28.041	75.3625	174.862	247.374	348.992	430.04	495.572	593.839	348.992
810.263	27.801	75.3677	174.89	247.675	348.931	429.546	495.808	593.948	348.931
810.984	27.706	75.3273	174.946	247.88	349.02	429.043	496.077	593.877	349.02
811.705	27.583	75.0944	175.163	247.916	349.105	428.554	496.427	593.662	349.105
812.425	27.608	74.9258	175.377	247.787	349.118	428.136	496.773	593.399	349.118
813.145	27.729	74.7906	175.524	247.427	349.019	427.805	497.284	593.003	349.019
813.866	27.779	74.6867	175.752	246.912	348.669	427.706	497.805	592.302	348.669
814.586	27.802	74.5534	176.127	246.452	348.471	427.773	498.241	591.501	348.471
815.306	27.792	74.4035	176.481	245.683	348.493	427.956	498.648	590.708	348.493
816.025	27.828	74.5186	176.391	244.581	348.591	428.117	499.007	589.765	348.591
816.745	27.972	74.749	176.269	243.401	349.052	428.17	499.298	588.89	349.052
817.465	28.098	75.2618	176.137	242.335	350.262	428.376	498.922	588.247	350.262
818.184	28.111	75.3993	176.022	241.307	350.104	428.573	498.342	587.894	350.104
818.903	28.095	75.5026	175.977	240.474	349.632	428.798	497.654	587.706	349.632
819.623	28.112	75.7276	175.894	240.595	349.103	429.021	496.966	587.813	349.103
820.342	28.193	75.8195	175.916	240.832	348.527	429.147	496.255	587.874	348.527
821.061	28.093	75.6118	175.823	241.245	348.317	429.155	495.494	587.883	348.317
821.78	27.956	75.3913	175.743	241.851	348.143	428.997	494.739	588.161	348.143
822.499	27.709	75.0227	175.643	242.691	348.647	428.733	493.989	588.501	348.647
823.218	27.32	74.7252	175.53	243.701	349.412	428.134	493.297	588.882	349.412
823.937	26.86	74.5257	175.406	243.793	350.569	427.586	492.891	589.284	350.569
824.656	26.505	74.1852	175.261	243.823	350.776	427.092	492.627	589.49	350.776
825.374	26.191	73.8961	175.493	242.957	350.219	426.427	492.408	589.537	350.219
826.093	25.916	73.5867	176.004	241.789	349.837	425.491	492.275	589.604	349.837
826.811	25.666	73.5096	176.455	241.288	349.06	424.489	492.227	589.589	349.06
827.53	25.582	73.3564	177.146	241.179	348.632	423.553	492.443	589.649	348.632
828.248	25.48	72.9663	176.664	241.328	348.648	423.316	492.264	589.538	348.648
828.966	25.256	72.9535	176.036	241.555	348.485	423.718	491.838	589.355	348.485
829.653	25.095	73.074	175.44	243.151	348.129	424.451	491.782	589.408	348.129
830.375	25.127	73.4449	174.831	243.824	347.79	425.276	492.054	589.416	347.79
831.097	25.147	73.7363	174.191	244.579	347.645	426.238	492.336	589.027	347.645
831.819	25.062	73.8049	173.562	245.124	347.647	427.095	493.222	588.67	347.647
832.541	25.054	73.8195	173.041	245.727	347.667	427.898	494.234	588.211	347.667
833.262	24.951	74.129	172.664	245.916	348.084	428.564	495.611	587.894	348.084
833.984	25.081	74.3042	172.439	245.941	348.839	429.1	496.698	587.715	348.839
834.706	25.067	74.6955	172.431	245.945	349.161	429.5	497.597	587.551	349.161
835.427	24.948	74.8031	172.474	245.945	349.404	429.728	498.203	587.378	349.404
836.149	24.799	75.1346	172.716	245.713	349.688	429.813	498.492	587.229	349.688
836.87	24.628	75.6159	173.01	245.47	349.833	429.662	498.57	587.07	349.833
837.591	24.408	76.4752	173.484	245.266	349.868	429.333	498.347	586.826	349.868
838.312	24.191	77.2161	173.979	244.942	349.737	428.523	497.925	586.713	349.737
839.033	24.431	77.2491	174.49	244.718	349.686	427.622	497.34	586.133	349.686
839.754	24.198	77.1371	174.987	244.429	349.531	426.614	496.533	585.474	349.531
840.475	24.06	76.9063	175.403	244.19	349.27	425.607	495.598	584.973	349.27
841.195	23.641	76.6158	175.578	243.933	348.88	424.826	494.55	584.462	348.88
841.916	23.158	76.1554	175.8	243.691	348.363	424.188	493.377	584.303	348.363
842.636	22.551	75.3885	176.028	243.475	347.807	423.979	492.257	583.688	347.807
843.357	21.988	75.1017	176.123	243.338	347.058	424.019	491.22	583.391	347.058
844.077	21.671	74.7926	176.2	243.322	346.421	424.137	490.584	582.9	346.421
844.798	21.342	74.8339	176.209	243.063	345.873	424.571	490.402	582.722	345.873
845.518	20.491	75.1414	176.079	242.74	345.846	425.284	490.452	582.794	345.846
846.238	20.66	75.1669	175.853	242.315	345.988	425.291	490.691	583.561	345.988
846.958	20.864	75.3482	175.528	241.974	346.196	425.934	491.186	584.66	346.196
847.677	21.394	75.9197	175.325	242.034	346.611	426.926	491.879	586.029	346.611
848.397	22.204	76.5961	175.179	242.42	347.002	428.178	492.606	587.711	347.002
849.117	23.198	77.4017	175.357	242.829	347.65	429.378	493.546	588.626	347.65
849.837	23.668	78.0207	175.483	243.382	348.297	430.537	494.497	589.634	348.297
850.556	24.018	78.2019	175.637	243.837	348.83	431.563	495.221	590.555	348.83
851.275	23.818	78.4056	175.773	244.247	349.112	432.429	495.629	590.89	349.112
851.995	23.651	78.6414	175.939	244.639	349.285	433.037	495.903	590.563	349.285
852.714	22.44	78.835	175.992	244.996	349.529	433.426	496.158	589.741	349.529
853.432	22.074	78.7479	176.068	245.412	349.732	433.632	496.329	588.959	349.732
854.152	21.711	78.4618	176.118	245.934	349.787	433.469	496.388	588.333	349.787
854.871	21.362	77.9767	176.119	246.289	349.558	432.947	496.32	587.864	349.558
855.589	21.009	77.3316	176.169	246.7	349.262	432.084	496.163	587.416	349.262
856.309	21.831	76.7196	176.119	246.832	349.011	431.249	496.011	586.974	349.011
857.027	21.873	75.8024	176.063	246.855	348.531	430.076	496.151	586.43	348.531
857.745	21.773	75.0924	175.827	246.658	347.731	429.557	496.621	586.433	347.731
858.463	21.712	74.1544	175.369	246.344	346.831	428.729	497.06	586.879	346.831
859.182	21.669	73.5068	174.861	245.887	346.12	428.049	497.293	588.026	346.12
859.9	21.467	73.022	174.342	245.606	345.292	427.361	497.232	589.452	345.292
860.618	21.311	72.7604	173.76	245.332	344.678	427.022	496.907	590.73	344.678
861.336	21.154	72.7057	173.22	245.039	344.085	426.777	496.462	592.232	344.085
862.055	21.023	73.1002	172.678	244.72	343.622	427.104	495.975	593.818	343.622
862.772	20.886	73.8501	172.083	244.399	343.447	427.422	495.506	595.453	343.447
863.49	20.933	74.4302	171.507	243.958	343.564	429.448	493.639	597.261	343.564
864.207	20.83	74.6341	171.214	243.575	343.741	429.399	492.764	599.094	343.741
864.925	20.699	74.9081	171.619	243.232	344.196	429.553	492.168	600.59	344.196
865.643	20.538	75.1005	172.318	243.082	344.782	429.197	491.164	601.8	344.782
866.36	20.151	75.289	173.213	242.944	345.548	428.374	490.937	602.265	345.548
867.077	20.16	75.5262	173.859	242.887	346.168	427.734	490.676	602.226	346.168
867.794	20.337	75.5266	174.204	242.932	346.753	427.323	490.679	601.281	346.753
868.511	20.414	75.5191	174.626	243.155	347.19	426.943	490.833	599.734	347.19
869.228	20.438	75.4514	175.217	243.369	347.548	427.028	491.185	597.523	347.548
869.945	20.499	75.6253	175.794	243.434	347.469	427.51	491.823	595.316	347.469
870.663	20.789	75.7065	176.424	243.606	347.293	429.833	492.774	592.625	347.293
871.379	20.724	75.7207	176.737	243.97	346.897	430.881	493.455	590.14	346.897
872.096	20.605	75.8065	177.06	244.294	346.211	438.965	494.06	587.654	346.211
872.812	20.462	75.9102	177.402	244.261	345.542	430.793	494.559	585.514	345.542
873.529	20.312	76.3547	177.545	244.111	344.465	430.57	494.865	583.512	344.465
874.245	19.774	76.6897	177.026	243.892	343.608	423.493	494.866	582.197	343.608
874.961	19.489	76.8508	176.032	243.359	342.727	428.717	494.395	580.891	342.727
875.677	19.283	77.0693	173.386	242.744	341.662	428.192	494.334	582.114	341.662
876.393	18.904	77.2009	171.678	242.39	340.895	427.486	494.383	582.294	340.895
877.109	18.557	77.2748	170.039	241.757	340.512	427.161	493.747	583.215	340.512
877.825	18.416	77.4497	168.511	241.198	340.606	427.654	493.107	584.206	340.606
878.541	18.323	77.3729	167.217	240.755	341.123	427.71	492.623	585.255	341.123
879.256	18.408	77.3892	166.119	240.507	341.63	427.435	492.395	585.964	341.63
879.972	18.478	77.138	166.904	240.466	342.215	426.061	492.667	586.448	342.215
880.687	18.596	76.9168	167.112	240.669	342.69	425.607	493.246	586.656	342.69
881.403	19.031	76.848	167.682	240.99	343.066	424.832	493.628	586.769	343.066
882.118	19.394	76.727	168.468	240.838	343.709	424.094	493.992	586.699	343.709
882.833	19.874	76.5483	169.458	240.567	344.57	424.525	494.256	586.719	344.57
883.549	20.271	76.2166	170.96	240.032	345.24	424.569	494.494	586.58	345.24
884.264	20.607	75.9319	172.742	239.705	345.699	424.48	493.968	587.072	345.699
884.979	20.663	75.752	174.425	239.717	346.047	424.321	494.466	586.917	346.047
885.693	20.656	75.3347	175.902	239.628	346.281	424.241	495.158	586.49	346.281
886.408	20.426	75.0751	177.122	239.573	346.528	424.282	495.622	586.158	346.528
887.123	20.232	74.9414	178.051	239.558	346.693	424.343	495.968	585.796	346.693
887.837	19.704	74.5479	178.544	239.835	346.824	424.433	496.05	585.124	346.824
888.551	18.981	74.2296	178.774	240.368	347.1	424.567	495.656	585.107	347.1
889.266	18.308	73.9261	178.583	241.027	347.398	424.742	495.205	584.91	347.398
889.98	17.67	73.6372	177.903	242.045	347.399	424.941	494.853	584.438	347.399
890.694	17.11	73.3827	176.469	243.099	347.358	425.203	494.419	583.557	347.358
891.409	16.638	73.3084	175.522	243.662	347.395	425.44	493.832	583.068	347.395
892.123	16.186	73.3517	174.617	244.041	347.34	425.706	493.176	582.466	347.34
892.836	15.866	73.5061	174.065	244.298	347.118	425.95	492.904	581.389	347.118
893.55	15.625	74.0122	173.428	244.458	346.735	426.176	492.775	580.441	346.735
894.264	15.592	74.3288	172.836	244.114	346.372	426.409	492.447	579.714	346.372
894.977	15.774	74.2529	172.664	243.571	345.922	426.606	491.901	578.905	345.922
895.691	16.042	74.0275	172.548	243.107	345.364	426.637	491.361	577.948	345.364
896.404	16.388	73.7438	172.493	242.612	344.901	426.453	490.813	577.262	344.901
897.117	16.791	73.3251	172.489	242.149	344.703	426.31	490.378	576.886	344.703
897.831	16.843	72.8695	172.563	241.747	344.248	426.192	490.109	576.18	344.248
898.544	16.916	72.5913	172.721	241.407	343.762	426.065	490.015	575.879	343.762
899.257	16.847	72.3151	172.944	241.116	343.602	426.275	490.052	575.404	343.602
899.97	16.751	72.0173	173.101	240.988	343.888	426.579	490.315	574.833	343.888
900.683	16.464	71.989	173.416	240.899	344.298	426.703	490.587	574.441	344.298
901.396	16.531	72.2256	173.865	241.023	344.936	427.101	491.275	574.125	344.936
902.108	15.998	72.4384	174.363	240.655	345.793	427.396	492.045	573.668	345.793
902.821	15.929	72.8156	174.506	240.202	346.83	427.734	493.037	573.691	346.83
903.533	15.995	73.4317	174.648	239.802	347.548	428.179	494.116	573.839	347.548
904.245	16.197	73.8363	174.814	239.547	347.981	428.69	495.479	574.462	347.981
904.958	16.366	74.5605	174.957	239.407	348.006	429.177	496.881	575.188	348.006
905.67	16.404	74.983	174.986	239.326	347.853	429.275	498.235	576.221	347.853
906.382	16.853	75.9327	174.997	239.358	346.989	429.26	499.384	576.805	346.989
907.094	17.336	76.3147	174.929	239.432	345.754	428.96	500.126	577.092	345.754
907.806	17.667	76.5392	174.718	239.678	344.793	428.393	500.787	577.617	344.793
908.518	17.857	76.5832	174.279	239.812	344.085	426.127	501.076	577.817	344.085
909.23	18.153	76.0815	173.828	240.353	343.48	425.152	501.186	577.633	343.48
909.941	18.445	75.3419	173.366	241.126	342.966	424.263	500.892	577.317	342.966
910.653	18.118	74.5476	173.114	242.382	342.615	423.473	500.418	576.725	342.615
911.365	17.636	73.5757	172.763	243.625	342.299	422.833	499.752	576.209	342.299
912.075	16.732	72.9592	172.127	244.691	342.398	422.306	498.999	575.703	342.398
912.787	15.667	72.4064	171.854	245.723	342.817	421.969	498.157	575.164	342.817
913.498	14.773	71.9484	172.149	246.193	343.555	421.787	497.286	574.431	343.555
914.209	14.135	71.6402	173.033	246.378	343.825	421.744	496.481	573.619	343.825
914.92	13.566	71.7491	173.878	246.333	344.262	421.907	495.773	573.187	344.262
915.631	12.939	72.3181	174.49	246.222	344.612	422.177	495.191	573.141	344.612
916.341	12.433	72.3984	174.969	245.974	344.843	422.578	494.714	572.927	344.843
917.052	12.212	72.4775	175.313	245.733	345.033	423.122	494.31	572.921	345.033
917.763	12.187	72.7649	175.597	245.441	344.96	424.054	494.074	572.768	344.96
918.474	12.399	72.8332	175.417	245.076	344.667	425.12	493.957	572.743	344.667
919.183	12.968	72.8252	174.993	244.825	344.317	426.227	493.968	572.719	344.317
919.894	13.122	72.6612	173.136	244.45	343.63	426.914	494.068	572.519	343.63
920.604	13.598	72.7723	172.167	244.121	343.128	427.634	494.198	572.075	343.128
921.315	13.853	72.7982	171.476	243.771	342.464	428.107	494.733	572.242	342.464
922.024	13.976	72.6923	170.671	243.621	341.907	428.444	495.299	572.476	341.907
922.735	13.966	72.7057	170.021	243.6	341.885	428.557	495.986	572.562	341.885
923.444	14.115	72.7543	169.548	243.666	341.948	428.574	496.685	572.442	341.948
924.154	14.424	72.7133	169.395	243.902	341.87	428.595	497.215	572.002	341.87
924.864	14.534	72.7198	169.407	243.997	341.758	428.579	497.629	571.554	341.758
925.573	14.57	72.6115	169.773	244.068	341.511	428.418	497.892	571.015	341.511
926.283	14.321	72.7446	170.325	243.903	341.4	427.962	497.738	570.74	341.4
926.992	14.259	72.7818	171.008	243.535	341.263	427.162	497.489	570.508	341.263
927.701	13.962	72.964	171.78	243.1	340.948	426.187	497.144	570.246	340.948
928.411	13.817	73.1712	172.598	242.649	340.708	425.254	496.816	569.854	340.708
929.12	13.829	73.2267	173.311	242.209	340.575	424.549	496.37	569.476	340.575
929.828	13.731	73.2614	173.894	241.85	340.717	424.136	496.084	569.297	340.717
930.538	13.746	73.3439	174.298	241.592	340.925	423.865	495.766	568.769	340.925
931.246	13.724	73.2934	174.673	241.282	341.118	423.748	495.488	568.752	341.118
931.955	13.776	72.9482	174.715	241.155	341.503	423.487	494.673	568.696	341.503
932.663	13.72	72.6245	174.498	240.945	341.564	423.229	493.824	568.793	341.564
933.372	13.733	72.2634	174.197	240.612	341.63	423.107	492.996	568.77	341.63
934.081	13.75	72.1786	173.61	240.244	341.507	423.083	492.271	568.947	341.507
934.789	13.629	72.0242	172.928	239.957	341.687	421.667	491.629	569.221	341.687
935.498	13.266	71.9016	172.22	239.911	341.635	417.92	491.113	569.394	341.635
936.206	12.989	72.0178	171.431	239.933	341.836	420.635	490.686	569.545	341.836
936.914	12.768	72.2155	170.651	239.957	342.352	422.428	490.393	569.747	342.352
937.621	12.57	72.1406	170.008	239.854	342.929	424.141	490.169	570.008	342.929
938.329	12.643	72.1594	169.332	239.893	342.547	424.896	490.038	570.149	342.547
939.037	12.588	72.5228	168.693	240.253	342.457	425.292	489.969	570.496	342.457
939.745	12.441	72.955	168.112	240.628	342.712	425.263	490.022	571.168	342.712
940.452	12.299	73.355	167.606	240.987	342.66	424.382	490.283	571.534	342.66
941.16	12.007	74.3174	167.351	241.526	342.712	423.625	490.604	572.062	342.712
941.867	11.493	75.0677	167.315	241.953	342.809	423.168	490.909	572.314	342.809
942.575	11.119	75.5316	167.51	242.413	342.992	423.291	491.528	572.245	342.992
943.282	10.631	75.8275	167.999	242.882	343.27	423.803	492.655	572.033	343.27
943.989	10.117	75.9965	168.455	243.326	343.457	424.283	493.046	571.574	343.457
944.696	9.814	75.8826	168.907	243.674	343.51	424.732	493.027	571.051	343.51
945.403	9.752	75.819	169.481	243.971	343.381	425.011	492.837	570.829	343.381
946.11	9.69	75.5906	170.128	244.024	343.899	424.875	492.547	570.48	343.899
946.816	9.567	75.3361	170.898	243.922	343.775	424.69	492.105	570.795	343.775
947.523	9.479	74.8948	171.78	243.865	343.421	424.455	491.523	570.997	343.421
948.23	9.312	74.9137	172.86	243.876	342.954	424.202	490.85	571.133	342.954
948.937	9.173	74.351	173.885	244.475	342.428	424.068	489.888	571.04	342.428
949.643	9.153	73.5636	174.507	244.529	341.856	424.03	488.905	571.266	341.856
950.349	9.215	72.9092	174.927	244.134	341.124	424.43	487.896	571.513	341.124
951.056	9.542	72.32	175.158	243.652	340.476	425.109	487.032	571.564	340.476
951.762	9.896	71.6765	175.469	243.181	339.878	425.832	486.506	571.74	339.878
952.468	10.314	71.1079	175.409	242.696	339.581	426.543	486.225	571.953	339.581
953.174	10.577	70.7954	175.367	242.224	339.833	427.015	486.776	572.024	339.833
953.88	10.932	70.8548	175.285	241.957	340.658	427.431	487.696	571.783	340.658
954.585	11.475	70.6749	175.069	241.249	340.909	427.635	488.575	570.481	340.909
955.291	12.156	70.721	174.77	241.295	341.068	427.656	489.999	570.109	341.068
955.997	17.191	70.6471	174.45	241.06	341.595	427.434	490.157	569.809	341.595
956.702	12.96	70.5074	174.101	241.185	342.139	427.046	490.169	569.52	342.139
957.407	12.06	70.5153	173.717	241.465	342.298	426.394	490.072	569.436	342.298
958.113	11.018	70.7411	173.376	241.926	342.548	425.717	489.968	569.163	342.548
958.818	6.973	71.1235	172.931	242.594	342.692	425.038	490.574	569.3	342.692
959.523	7.23	71.6284	172.466	243.359	342.88	424.408	490.662	570.305	342.88
960.227	4.951	72.1085	171.997	244.222	343.205	423.967	490.794	570.389	343.205
960.932	6.939	72.6878	171.586	245.129	343.387	423.625	490.625	570.573	343.387
961.637	7.775	73.1383	171.134	245.686	343.054	423.667	490.219	570.438	343.054
962.342	6.629	73.3208	170.734	245.903	342.775	423.8	488.177	570.404	342.775
963.047	6.405	73.7081	170.413	245.715	342.341	424.225	487.808	570.172	342.341
963.751	7.556	73.8142	170.193	245.201	342.373	424.849	487.429	570.211	342.373
964.456	7.984	74.0743	170.118	244.597	342.478	425.605	487.109	570.503	342.478
965.161	8.192	74.3367	170.109	243.993	342.758	426.493	487.129	570.852	342.758
965.864	9.006	74.5954	169.946	243.707	343.184	427.589	487.754	571.721	343.184
966.568	9.692	74.8675	169.922	243.488	343.611	428.773	489.486	572.187	343.611
967.273	9.736	75.2367	169.948	243.125	343.957	429.828	490.637	572.74	343.957
967.977	9.816	75.6108	169.973	242.765	344.136	430.358	492.241	573.563	344.136
968.681	9.583	75.4507	169.988	242.28	343.862	430.626	492.761	573.656	343.862
969.385	9.388	75.5172	170.192	242.254	343.377	430.755	493.032	573.324	343.377
970.088	9.181	75.3041	170.407	242.211	343.085	430.817	493.239	572.856	343.085
970.792	8.794	75.3318	170.863	242.234	342.607	430.837	493.429	571.98	342.607
971.495	8.341	75.5591	171.254	242.253	342.172	430.767	493.628	571.063	342.172
972.199	7.862	75.4851	171.789	242.241	341.82	430.623	493.722	569.903	341.82
972.902	7.399	75.5298	172.268	242.147	341.455	430.512	493.779	569.222	341.455
973.605	6.904	75.4985	172.441	242.02	341.167	430.46	493.55	568.463	341.167
974.309	7.725	75.4797	172.42	241.804	340.987	430.283	493.323	567.875	340.987
975.012	7.744	75.4465	172.232	241.51	340.783	429.92	492.758	567.524	340.783
975.714	7.781	75.4468	171.825	241.235	340.434	429.265	492.113	566.989	340.434
976.417	7.876	75.2618	171.115	240.974	340.631	428.693	491.496	566.74	340.631
977.12	8.102	75.0389	170.559	240.73	340.731	427.968	490.844	567.333	340.731
977.823	8.367	74.6914	169.986	240.562	340.928	427.074	490.249	568.186	340.928
978.526	8.773	74.3709	169.65	240.44	341.507	425.905	490.013	568.983	341.507
979.228	8.973	74.3351	169.505	240.737	342.089	425.726	489.969	569.752	342.089
979.93	9.116	74.038	169.444	241.092	343.039	425.68	490.116	570.469	343.039
980.633	9.033	73.5927	169.401	241.501	343.872	425.594	490.34	571.045	343.872
981.335	8.808	73.3147	169.412	242.033	344.136	425.116	490.65	571.235	344.136
982.037	8.493	73.2236	169.468	242.589	344.167	424.738	490.99	571.115	344.167
982.739	8.081	72.9399	169.52	243.249	343.222	424.451	491.399	570.672	343.222
983.441	7.534	72.4012	169.59	243.378	342.114	424.408	491.805	569.564	342.114
984.143	6.904	71.9416	169.673	243.317	341.196	424.459	492.297	568.175	341.196
984.845	6.123	71.6407	169.753	243.23	340.235	424.618	492.731	566.894	340.235
985.546	5.462	71.1062	169.794	243.055	339.428	424.943	493.136	565.856	339.428
986.248	5.011	70.7485	169.831	242.573	338.443	425.3	493.345	564.959	338.443
986.949	4.659	70.3982	169.822	242.117	337.781	425.521	493.423	564.494	337.781
987.651	4.303	70.2324	169.816	241.665	337.511	425.559	493.443	563.745	337.511
988.352	4.174	70.3141	169.777	241.403	337.721	425.243	493.306	563.123	337.721
989.054	4.111	70.5571	169.779	241.19	337.561	424.778	493.126	562.951	337.561
989.754	4.326	70.8368	169.758	241.161	337.529	423.94	492.562	562.903	337.529
990.46	4.624	71.2694	169.76	241.379	337.529	423.968	491.955	563.408	337.529
991.16	4.804	71.7567	169.753	241.672	337.416	424.185	491.401	564.585	337.416
991.86	5.123	72.0655	169.764	242.032	337.57	424.563	491.009	565.53	337.57
992.56	5.571	72.3519	169.798	242.371	337.794	425.238	490.907	566.407	337.794
993.26	6.434	72.6052	169.889	242.78	338.04	425.924	490.963	567.78	338.04
993.96	7.549	72.7388	169.958	243.022	338.412	426.545	491.273	569.2	338.412
994.66	8.601	72.6495	170.076	243.135	338.74	426.822	491.643	570.597	338.74
995.36	9.408	72.8406	170.19	242.836	338.922	427.162	491.536	571.763	338.922
996.06	9.919	72.9121	170.306	242.617	339.237	427.387	492.098	572.594	339.237
996.76	10.456	72.9146	170.583	242.237	339.729	427.559	492.869	573.388	339.729
997.46	10.578	73.111	170.784	241.969	340.728	427.591	494.062	573.627	340.728
998.16	10.57	73.7555	171.122	241.765	341.688	427.504	495.309	574.072	341.688
998.86	10.623	74.0436	171.598	241.728	342.38	427.11	496.665	574.245	342.38
999.56	10.493	74.5667	172.275	241.954	343.025	426.617	498.024	574.074	343.025
1000.26	10.222	74.7512	172.72	242.334	343.814	426.161	499.197	574.424	343.814
1000.96	10.009	75.0887	172.816	243.098	344.234	425.721	500.371	575.015	344.234
1001.66	9.616	75.1436	172.965	244	344.341	425.412	501.345	575.023	344.341
1002.36	9.114	75.1553	173.054	244.926	344.395	425.051	502.186	575.286	344.395
1003.06	8.435	74.7848	173.12	245.737	344.21	424.857	502.819	575.899	344.21
1003.76	7.638	74.3413	173.088	246.273	344.014	425.105	503.153	576.408	344.014
1004.46	6.932	73.9032	172.918	246.674	343.67	425.288	502.96	577.24	343.67
1005.16	6.246	73.3765	172.644	246.823	343.338	425.279	502.883	577.975	343.338
1005.85	5.547	72.8577	172.125	246.785	342.987	425.237	502.949	578.936	342.987
1006.55	5.229	72.5993	171.26	246.548	342.484	425.139	503.034	580.253	342.484
1007.25	5.384	72.4805	170.453	245.844	342.119	425.081	503.438	581.327	342.119
1007.95	5.308	72.6375	169.959	244.775	341.618	424.948	504.006	582.123	341.618
1008.65	5.435	72.612	169.816	243.673	341.496	425.036	504.849	582.78	341.496
1009.35	5.426	72.8392	169.658	242.831	341.452	424.744	505.749	583.38	341.452
1010.05	5.386	73.1609	169.379	242.01	341.381	424.211	506.712	584.13	341.381
1010.75	5.542	73.4768	169.084	241.534	341.396	423.789	507.571	584.527	341.396
1011.44	5.851	73.8806	168.858	241.496	342.065	423.599	508.134	584.829	342.065
1012.14	6.171	74.392	168.586	241.664	342.686	423.793	508.719	585.124	342.686
1012.84	6.418	75.1323	168.373	242.335	343.242	423.951	509.323	585.043	343.242
1013.54	6.684	75.7297	168.107	243.153	343.732	424.174	509.773	585.163	343.732
1014.24	6.505	76.042	167.842	243.993	344.282	424.277	510.701	585.351	344.282
1014.93	6.229	76.1423	167.739	244.782	344.182	424.867	511.597	585.648	344.182
1015.63	5.85	75.8105	168.213	245.464	343.975	425.767	512.277	585.992	343.975
1016.33	5.627	75.7267	168.781	246.045	343.651	426.648	512.863	586.416	343.651
1017.03	5.139	75.5635	169.299	246.274	343.078	427.491	513.22	586.517	343.078
1017.72	4.813	75.3981	170.404	246.425	343.092	428.228	513.498	586.428	343.092
1018.42	4.59	75.0538	170.996	246.526	343.127	428.923	513.512	586.073	343.127
1019.12	4.332	74.6664	171.285	246.441	343.14	429.436	513.381	585.865	343.14
1019.82	4.06	74.517	171.37	246.104	342.872	429.966	512.394	586.002	342.872
1020.51	3.876	74.2954	171.586	245.733	342.502	430.295	510.925	585.911	342.502
1021.21	3.781	74.0493	171.88	245.289	342.051	430.492	509.397	585.95	342.051
1021.91	3.548	73.7744	172.187	244.821	341.359	430.451	508.566	586.276	341.359
1022.6	3.464	73.4405	172.468	244.413	340.725	430.244	507.945	586.411	340.725
1023.3	3.337	73.3851	172.601	244.151	339.98	429.474	507.348	586.203	339.98
1024	3.291	73.3351	172.606	243.811	339.525	428.163	506.781	585.552	339.525
1024.69	3.103	73.2744	172.458	243.601	339.459	427.124	506.476	584.446	339.459
1025.39	2.779	73.2176	172.228	243.533	339.358	426.203	506.242	583.366	339.358
1026.09	2.481	72.9621	171.987	243.774	339.038	425.417	506.067	582.483	339.038
1026.78	2.165	72.9041	171.721	244.337	339.054	424.834	505.984	581.644	339.054
1027.48	2.044	73.0163	171.562	245.422	339.043	424.344	505.901	581.013	339.043
1028.18	2.071	73.2245	171.345	246.355	339.15	424.097	505.838	580.118	339.15
1028.87	2.304	72.9666	171.174	247.211	339.152	423.991	505.743	579.479	339.152
1029.57	2.571	72.9938	170.994	247.9	339.352	423.975	505.782	578.905	339.352
1030.26	3.021	72.8109	170.807	248.249	339.629	423.936	505.685	578.438	339.629
1030.96	3.364	72.5981	170.612	248.409	339.823	423.646	505.506	577.835	339.823
1031.65	3.813	72.6553	170.398	248.273	339.909	423.519	505.375	576.985	339.909
1032.35	4.375	72.7671	170.194	247.926	340.269	423.428	505.179	576.093	340.269
1033.05	4.797	72.8835	169.921	247.332	340.366	423.367	505.068	575.215	340.366
1033.74	4.874	72.9554	169.658	246.574	340.326	423.32	504.994	574.325	340.326
1034.44	4.705	73.2142	169.341	245.66	340.536	423.672	504.91	572.905	340.536
1035.13	4.682	73.3282	168.989	244.864	340.733	424.306	504.793	572.467	340.733
1035.83	4.651	73.3946	168.599	244.172	340.801	424.681	504.669	572.073	340.801
1036.52	4.468	73.3828	168.254	243.587	340.792	424.698	504.288	571.625	340.792
1037.22	4.409	73.5252	167.938	243.343	340.735	424.191	503.593	571.123	340.735
1037.91	4.015	73.5586	167.757	243.274	340.534	423.46	502.895	570.822	340.534
1038.61	3.951	73.4867	168.109	243.299	340.533	422.648	502.128	570.944	340.533
1039.3	3.933	73.4006	168.688	243.448	340.804	422.103	501.715	571.119	340.804
1040	4.022	73.3771	169.548	243.555	341.269	421.515	501.432	572.149	341.269
1040.69	4.309	73.4121	170.501	243.74	341.753	420.975	501.149	572.785	341.753
1041.38	4.58	73.5084	171.514	243.907	342.39	420.326	500.375	573.241	342.39
1042.08	4.744	73.5065	172.548	244.148	342.705	419.727	500.492	573.718	342.705
1042.77	5.368	73.3177	173.393	244.481	343.097	422.351	501.108	574.527	343.097
1043.47	6.059	73.3859	173.906	244.778	343.267	423.316	502.384	574.862	343.267
1044.16	6.652	73.2646	173.632	244.915	343.629	423.892	504.565	574.728	343.629
1044.85	7.212	73.3501	173.697	244.636	343.553	424.384	505.289	574.321	343.553
1045.55	7.621	73.3919	173.515	244.392	343.278	424.874	505.296	573.472	343.278
1046.24	7.974	73.6279	172.988	244.146	343.009	425.237	505.074	573.62	343.009
1046.94	8.3	73.7188	172.212	243.993	342.551	425.391	504.318	573.937	342.551
1047.63	7.956	73.4571	171.257	243.925	341.644	424.844	502.244	574.463	341.644
1048.32	7.371	73.2629	170.256	244.055	340.938	424.525	501.267	575.11	340.938
1049.02	6.907	72.9741	169.269	244.462	340.304	424.104	500.796	576.436	340.304
1049.71	6.26	72.8492	168.21	244.885	339.747	423.518	500.328	576.914	339.747
1050.4	5.5	72.743	167.299	245.286	339.339	422.687	500.414	576.95	339.339
1051.1	4.758	72.6363	166.993	245.304	338.948	421.481	500.309	577.084	338.948
1051.79	3.805	72.7932	167.078	245.074	338.693	420.279	500.243	576.417	338.693
1052.48	3.062	73.2806	167.396	244.742	338.751	419.348	500.152	575.484	338.751
1053.17	2.014	73.5512	167.843	244.347	338.759	418.31	500.059	574.956	338.759
1053.87	1.031	73.7978	168.148	243.895	338.755	417.564	499.991	574.212	338.755
1054.56	0.189	73.7693	168.346	243.487	338.703	417.661	499.933	574.621	338.703
1055.25	-0.7063	73.8472	168.475	243.027	338.908	417.36	499.94	574.708	338.908
1055.94	-1.4584	73.9258	168.551	242.594	339.099	417.29	499.972	575.302	339.099
1056.64	-2.008	74.0002	168.622	242.146	339.163	417.497	500.162	575.831	339.163
1057.33	-2.6444	73.899	168.748	241.769	339.163	417.989	500.3	576.818	339.163
1058.02	-3.1259	73.7789	168.862	241.524	339.39	418.671	500.471	577.838	339.39
1058.71	-3.3297	73.6427	169.044	241.426	339.241	419.488	500.604	578.815	339.241
1059.41	-3.2511	73.3442	169.052	241.512	338.791	420.377	500.759	580.187	338.791
1060.1	-3.1711	73.3648	169.253	241.858	338.546	421.308	501.035	581.59	338.546
1060.79	-2.9515	73.381	169.495	242.308	338.193	422.311	501.002	582.798	338.193
1061.48	-2.6865	73.3697	169.745	242.898	337.921	423.342	500.795	584.039	337.921
1062.17	-2.4437	73.2866	170.384	243.555	337.698	424.308	500.606	584.976	337.698
1062.86	-2.1187	73.3886	170.977	244.421	337.905	425.289	500.466	585.62	337.905
1063.56	-1.7602	73.5255	171.493	245.384	338.494	426.446	500.161	586.222	338.494
1064.25	-1.3733	73.6174	171.924	246.447	339.216	427.687	499.832	586.53	339.216
1064.94	-0.7563	73.7759	172.296	247.549	340.126	428.442	499.55	587.243	340.126
1065.63	-0.3691	73.7684	172.548	248.63	340.751	428.904	498.98	587.484	340.751
1066.32	-0.139	73.8741	172.486	249.761	341.166	428.705	498.385	587.606	341.166
1067.01	-0.5491	74.0956	172.47	250.671	341.179	428.199	497.839	588.127	341.179
1067.7	-1.4371	74.2887	172.2	251.314	341.011	427.597	497.455	588.519	341.011
1068.39	-2.2376	74.085	171.843	251.495	340.653	426.868	497.115	588.919	340.653
1069.08	-3.2584	74.0323	171.4	251.294	339.951	425.908	496.882	589.106	339.951
1069.78	-4.0556	74.0997	170.888	250.817	339.102	425.025	496.847	589.649	339.102
1070.47	-4.6997	74.0749	170.236	250.266	338.37	424.219	496.904	590.518	338.37
1071.16	-5.184	74.0469	169.551	249.575	338.212	423.884	497.008	591.115	338.212
1071.85	-5.2808	74.1083	168.877	248.709	337.843	423.727	497.093	591.451	337.843
1072.54	-4.92	74.0505	168.212	247.632	337.101	423.961	497.098	591.557	337.101
1073.23	-4.0618	73.8303	167.906	246.667	336.448	424.44	496.971	591.465	336.448
1073.92	-3.6448	74.0044	167.747	245.985	336.109	424.982	496.868	590.846	336.109
1074.61	-3.1092	73.8898	167.865	245.229	335.696	425.538	496.631	589.439	335.696
1075.3	-3.0614	73.7915	168.174	244.751	335.434	425.849	496.723	588.041	335.434
1075.99	-2.7974	73.6923	168.599	244.736	335.085	426.255	496.946	586.339	335.085
1076.68	-2.3893	73.6338	168.98	244.971	335.042	426.703	497.494	584.818	335.042
1077.37	-1.9991	73.5809	169.497	245.136	335.065	427.105	497.807	583.798	335.065
1078.06	-1.7104	73.5023	170.03	245.57	334.954	427.538	497.85	582.764	334.954
1078.75	-1.4911	73.5194	170.639	246.227	334.753	427.859	498.006	581.857	334.753
1079.44	-1.3831	73.5748	171.266	246.877	334.437	428.083	498.172	581.161	334.437
1080.12	-1.4044	73.4867	171.903	247.524	334.433	428.035	498.25	580.556	334.433
1080.81	-1.4933	73.1681	172.615	248.11	334.44	427.494	498.255	580.111	334.44
1081.5	-1.5645	72.7459	173.136	248.554	334.572	426.885	498.188	579.78	334.572
1082.19	-1.6476	72.3418	173.657	248.943	334.858	426.225	498.017	579.293	334.858
1082.88	-1.7586	72.0272	174.053	249.221	335.299	425.518	497.817	579.28	335.299
1083.57	-1.8216	71.6064	174.249	249.358	335.811	425.007	497.512	579.717	335.811
1084.26	-1.8438	71.1384	174.092	249.427	336.239	424.988	497.171	580.416	336.239
1084.95	-1.9463	70.9446	173.891	249.359	336.833	425.06	496.785	581.106	336.833
1085.64	-1.9805	70.9013	173.584	249.258	337.265	425.267	496.428	581.585	337.265
1086.32	-1.6926	70.9189	173.209	249.071	337.778	425.547	496.154	582.348	337.778
1087.01	-1.553	71.2221	172.793	248.851	338.245	425.971	496.171	582.847	338.245
1087.7	-1.4183	71.6296	172.302	248.579	338.788	426.413	496.372	583.719	338.788
1088.39	-1.1206	71.7963	171.753	248.236	339.288	426.947	496.695	585.141	339.288
1089.08	-0.6332	72.1656	171.24	247.863	340.15	427.407	497.267	586.804	340.15
1089.77	-0.3202	72.7125	170.786	247.453	340.565	428.39	498.041	587.893	340.565
1090.45	-0.1162	72.9676	170.392	247.039	340.87	428.248	499.054	588.768	340.87
1091.14	-0.2564	73.0597	170.215	246.672	341.07	427.78	499.943	589.385	341.07
1091.83	-0.2903	73.1153	170.1	246.996	340.845	427.23	500.317	589.471	340.845
1092.52	-1.0918	73.2858	170.028	246.978	340.042	426.58	500.666	589.231	340.042
1093.2	-1.7918	73.324	170.027	247.102	340.168	425.887	500.816	588.751	340.168
1093.89	-2.5386	73.0734	170.101	246.896	340.407	425.143	500.809	588.247	340.407
1094.58	-3.2141	72.9594	170.278	246.74	340.77	424.348	500.75	588.018	340.77
1095.27	-3.6447	72.9082	170.509	246.611	341.101	423.544	500.504	587.948	341.101
1095.95	-4.1374	72.842	170.913	246.427	340.915	423.045	500.275	587.99	340.915
1096.64	-4.6871	72.6879	170.219	246.001	338.918	422.825	500.125	588.315	338.918
1097.33	-5.2206	72.56	170.028	245.497	337.447	422.937	500.155	588.384	337.447
1098.02	-5.6849	72.5366	170.029	245.246	336.589	423.414	500.277	588.732	336.589
1098.7	-5.7374	72.6862	170.151	245.171	338.014	423.854	500.574	589.763	338.014
1099.39	-5.5234	73.0606	170.112	245.106	338.181	424.388	500.953	590.67	338.181
1100.08	-5.2998	73.6248	170.146	245.621	338.384	425.102	501.274	591.597	338.384
1100.76	-5.0359	74.2969	170.173	246.234	338.397	425.847	501.811	592.324	338.397
1101.45	-4.3492	74.507	170.241	246.902	338.202	426.47	502.406	592.888	338.202
1102.14	-3.4538	74.8704	170.363	247.535	337.938	427.034	503.127	592.92	337.938
1102.82	-2.6232	75.0816	170.49	247.97	337.597	427.514	503.63	592.755	337.597
1103.51	-2.1812	75.1017	170.691	248.432	337.286	427.928	504.017	591.909	337.286
1104.19	-2.066	74.8013	170.878	248.725	336.887	428.166	504.01	590.602	336.887
1104.88	-2.4074	74.5388	171.18	249.052	336.576	428.296	503.773	589.376	336.576
1105.57	-2.7797	74.2594	171.429	249.286	336.439	428.259	503.531	588.517	336.439
1106.25	-3.7726	74.1933	171.759	249.452	336.418	428.11	503.298	587.969	336.418
1106.94	-4.4142	73.7572	172.173	249.549	336.302	427.912	503.143	587.758	336.302
1107.62	-4.6768	73.1626	172.239	249.58	336.077	427.734	503.148	587.707	336.077
1108.31	-4.5363	72.6692	172.386	249.541	335.898	427.697	503.183	587.394	335.898
1108.99	-4.3886	72.4371	172.423	249.434	335.847	427.765	503.494	588.752	335.847
1109.68	-4.483	72.4286	172.31	249.232	336.257	428.032	503.874	588.972	336.257
1110.37	-4.3694	72.4816	171.746	248.965	337.412	428.418	504.362	588.91	337.412
1111.05	-4.366	72.7332	171.288	248.663	338.076	428.886	504.812	588.482	338.076
1111.74	-4.2714	73.0452	170.76	248.536	338.681	429.084	505.261	588.142	338.681
1112.42	-4.0694	73.0427	170.674	248.552	339.23	428.972	505.719	587.499	339.23
1113.11	-4.004	73.0994	170.481	248.714	339.423	428.045	506.173	586.788	339.423
1113.79	-4.0966	72.9873	170.417	248.96	339.271	426.842	506.629	586.137	339.271
1114.48	-4.1496	72.851	170.332	249.257	338.873	426.344	507.079	585.583	338.873
1115.16	-3.8418	72.6038	170.202	249.631	338.386	426.36	507.482	585.156	338.386
1115.84	-3.9232	72.6725	170.057	249.702	337.744	425.995	507.903	584.847	337.744
1116.53	-3.9378	73.0105	169.849	249.372	337.277	426.401	508.157	584.934	337.277
1117.21	-4.1559	73.2749	169.706	249.01	336.666	426.149	508.273	585.11	336.666
1117.9	-4.1379	73.4712	169.547	248.793	336.258	426.068	508.253	585.88	336.258
1118.58	-4.1627	73.6005	169.457	248.678	335.76	426.449	508.237	587.044	335.76
1119.27	-4.3745	73.3414	169.419	248.593	335.133	428.655	508.262	588.144	335.133
1119.95	-4.7645	73.1695	169.408	248.316	334.746	427.058	508.254	589.726	334.746
1120.64	-5.1128	73.0225	169.411	247.971	334.024	429.884	508.422	591.27	334.024
1121.32	-5.6932	72.7335	169.528	248.055	333.403	430.65	508.557	592.609	333.403
1122	-6.2629	72.5379	169.672	247.82	333.257	437.373	508.752	593.63	333.257
1122.69	-6.7228	72.1611	169.877	247.541	333.317	430.281	508.741	594.489	333.317
1123.37	-6.9694	72.0608	170.051	247.223	333.657	425.083	508.044	595.411	333.657
1124.05	-6.9984	71.9006	170.317	246.879	334.046	423.083	507.751	596.043	334.046
1124.74	-6.9167	71.5781	170.577	246.538	334.492	424.383	507.42	596.718	334.492
1125.42	-6.519	71.1704	170.663	246.279	334.939	427.349	507.071	598.471	334.939
1126.1	-5.7832	70.8567	170.515	246.002	335.338	427.872	506.666	597.701	335.338
1126.79	-5.2597	70.7018	170.091	245.756	335.382	423.176	506.185	597.59	335.382
1127.47	-4.9391	70.396	169.509	245.619	335.453	423.766	506.225	597.641	335.453
1128.15	-4.7358	70.3219	169.211	245.825	335.444	424.802	506.359	597.7	335.444
1128.84	-4.2911	70.3614	168.963	246.086	335.331	425.942	509.393	597.44	335.331
1129.52	-4.0441	70.3348	168.755	246.242	334.922	426.964	510.603	597.513	334.922
1130.2	-3.5635	70.5683	168.558	246.325	334.786	425.927	511.603	597.949	334.786
1130.88	-3.2116	70.756	168.726	246.563	334.524	425.627	512.448	598.592	334.524
1131.57	-2.9796	70.9089	168.897	246.916	334.328	425.176	513.224	599.658	334.328
1132.25	-2.7933	71.3599	169.057	247.343	334.335	424.749	513.97	601.045	334.335
1132.93	-2.5269	71.7334	169.262	247.746	334.465	424.265	514.603	602.776	334.465
1133.61	-2.0862	72.3035	169.513	248.115	335.092	423.691	514.686	604.537	335.092
1134.3	-1.9514	72.6659	169.687	248.365	335.626	423.132	512.295	606.303	335.626
1134.98	-1.7866	73.109	169.814	248.632	336.138	422.532	511.878	608.13	336.138
1135.66	-1.7764	73.3615	169.875	248.979	336.85	421.915	512.722	609.77	336.85
1136.34	-2.0281	73.4574	170.01	249.211	337.569	420.541	513.208	610.783	337.569
1137.03	-2.3775	73.5414	170.129	249.215	337.637	419.891	514.343	610.736	337.637
1137.71	-3.0344	73.4084	170.225	249.067	337.856	419.6	514.119	610.648	337.856
1138.39	-3.6051	73.3017	170.217	249.065	337.909	419.663	514.448	610.278	337.909
1139.07	-4.1863	73.1983	169.985	249.217	337.785	420.204	514.857	609.772	337.785
1139.75	-4.5695	73.0744	169.637	249.553	337.421	420.504	517.39	609.328	337.421
1140.43	-4.8026	72.9263	169.273	249.732	336.898	421.093	520.136	609.041	336.898
1141.11	-4.9979	72.3386	168.804	250.047	336.501	422.142	520.37	609.083	336.501
1141.8	-5.1147	72.2827	168.398	250.375	336.019	423.525	518.16	609.074	336.019
1142.48	-5.1182	72.2016	168.118	250.704	335.552	424.986	517.672	609.074	335.552
1143.16	-5.1178	72.2384	168.034	251.04	335.208	426.783	517.552	609.36	335.208
1143.84	-4.8983	72.2143	168.173	251.17	334.83	428.225	517.344	610.039	334.83
1144.52	-4.8657	72.1097	168.405	251.179	334.552	429.092	517.17	610.567	334.552
1145.2	-4.6618	72.0429	168.784	250.773	334.353	429.075	516.061	611.098	334.353
1145.88	-4.2866	72.034	169.363	250.378	334.416	428.654	515.77	611.958	334.416
1146.56	-3.7768	71.9622	169.964	249.992	334.583	427.788	515.847	612.869	334.583
1147.24	-3.2019	72.0949	170.541	249.596	334.912	427.693	515.888	613.817	334.912
1147.92	-2.7852	72.2589	171.018	249.308	335.302	427.619	516.026	614.684	335.302
1148.6	-2.3215	72.1779	171.355	249.041	335.76	427.359	516.166	615.282	335.76
1149.28	-2.0183	71.8553	171.648	248.912	336.167	426.823	516.295	615.728	336.167
1149.96	-1.9441	71.6331	171.902	248.715	336.433	426.516	516.506	615.66	336.433
1150.64	-1.8792	71.5297	172.121	248.572	336.43	426.564	516.748	615.267	336.43
1151.32	-1.964	71.5186	172.265	248.651	335.901	426.646	517.216	615.033	335.901
1152	-2.1444	71.4093	172.366	248.852	335.697	426.523	518.472	614.803	335.697
1152.68	-2.3686	71.2896	172.294	249.148	335.673	426.334	519.745	614.651	335.673
1153.36	-2.6627	71.1885	171.348	249.406	335.582	426.117	520.967	614.72	335.582
1154.04	-3.0481	71.1758	170.357	249.498	335.877	425.874	521.998	614.606	335.877
1154.72	-3.2106	71.2973	169.162	249.656	336.516	425.802	522.842	614.784	336.516
1155.4	-3.2369	71.4769	167.846	249.772	337.507	425.399	523.552	614.574	337.507
1156.08	-3.1898	71.5924	166.768	249.935	337.938	424.968	523.984	614.054	337.938
1156.76	-3.0329	71.572	166.241	250.315	337.996	424.623	524.292	613.844	337.996
1157.44	-2.9163	71.6096	165.89	250.586	337.54	424.241	524.296	613.952	337.54
1158.12	-3.0975	71.6724	165.699	250.588	337.65	424.161	524.165	613.658	337.65
1158.8	-3.9257	71.6431	165.703	250.269	336.859	424.199	523.85	613.957	336.859
1159.48	-4.0363	71.5624	165.818	250.029	336.774	424.32	523.292	613.677	336.774
1160.16	-4.2142	71.7184	166.192	249.519	336.86	424.424	522.538	612.596	336.86
1160.84	-4.5506	71.6911	166.752	249.223	337.024	424.477	521.646	611.242	337.024
1161.51	-4.9161	71.7799	167.369	248.933	337.285	424.436	520.646	609.729	337.285
1162.19	-5.3592	71.9561	168.109	248.672	337.487	424.315	519.465	607.597	337.487
1162.87	-5.6606	72.2175	168.962	248.493	337.669	424.072	518.537	608.324	337.669
1163.55	-6.1078	72.3425	169.925	248.446	337.666	423.618	517.613	609.352	337.666
1164.23	-6.3215	72.6129	170.947	248.623	337.703	423.167	516.899	610.598	337.703
1164.91	-6.3586	72.7115	171.978	248.838	337.625	422.561	516.688	611.861	337.625
1165.58	-6.4194	72.7864	172.866	249.247	337.433	421.944	516.892	614.022	337.433
1166.26	-6.3757	72.859	173.271	249.734	337.346	421.436	517.014	615.366	337.346
1166.94	-6.3439	72.952	173.506	250.198	337.46	420.788	517.089	615.469	337.46
1167.62	-6.1609	73.0557	173.764	250.994	337.577	420.466	517.097	615.034	337.577
1168.3	-5.7973	73.2247	173.84	251.81	337.54	420.19	517.008	614.341	337.54
1168.97	-5.6266	73.3233	173.648	252.797	337.57	420.175	516.905	613.642	337.57
1169.65	-5.6706	73.5517	173.379	253.842	337.653	420.336	516.709	613.167	337.653
1170.33	-5.8164	73.6312	173.033	254.726	337.942	420.751	516.485	612.908	337.942
1171.01	-6.1264	73.9343	172.544	255.486	338.285	421.339	516.116	612.748	338.285
1171.68	-6.5601	74.0819	172.102	255.814	338.495	422.124	515.667	612.015	338.495
1172.36	-7.0215	73.7144	171.686	256.089	338.599	423.078	514.996	611.281	338.599
1173.04	-7.4961	73.2018	171.235	256.247	338.546	424.054	514.33	610.955	338.546
1173.72	-8.1405	72.5268	170.908	256.202	338.463	425.155	513.678	610.629	338.463
1174.39	-8.7524	71.6814	170.571	256.05	338.461	426.198	512.959	610.837	338.461
1175.07	-9.0901	71.4239	170.433	255.786	338.672	427.194	512.251	611.183	338.672
1175.75	-8.6958	71.3804	170.587	255.472	338.681	427.957	511.578	611.515	338.681
1176.42	-8.5579	71.7522	171.176	255.123	338.499	428.413	511.182	611.977	338.499
1177.1	-8.5073	72.5024	171.705	254.772	338.383	428.671	510.768	611.875	338.383
1177.78	-8.5075	73.4724	172.249	254.371	338.317	428.611	510.758	609.886	338.317
1178.45	-8.4147	76.6657	172.665	254.019	338.136	428.358	510.751	608.957	338.136
1179.13	-8.1548	73.4728	172.986	253.742	337.858	427.996	510.766	607.973	337.858
1179.81	-7.8633	72.9448	173.235	253.521	337.674	427.228	510.874	607.219	337.674
1180.48	-7.5627	72.659	173.363	253.377	337.462	426.395	511.031	606.667	337.462
1181.16	-7.4024	73.4211	173.433	253.254	337.003	425.584	511.371	606.436	337.003
1181.84	-7.4671	73.8563	173.342	253.108	336.795	424.964	511.829	606.314	336.795
1182.51	-7.7611	74.2211	172.988	252.935	336.94	424.541	512.382	605.929	336.94
1183.19	-8.2515	73.549	172.603	252.674	337.067	424.243	512.787	605.485	337.067
1183.86	-8.8576	73.1846	172.146	252.085	337.346	423.925	513.646	605.241	337.346
1184.54	-9.5881	72.7908	171.568	251.467	337.6	423.686	514.547	604.972	337.6
1185.21	-10.4932	72.4691	171.138	250.693	337.756	423.417	515.524	604.459	337.756
1185.89	-10.9072	72.1626	170.942	250.004	337.646	423.216	516.533	604.234	337.646
1186.56	-11.3486	71.8864	170.532	249.618	337.838	423.122	517.537	604.302	337.838
1187.24	-11.7802	71.7757	170.086	249.335	338.051	423.069	518.398	604.266	338.051
1187.92	-12.085	71.7799	170.394	249.186	338.914	423.575	519.146	603.987	338.914
1188.59	-12.2266	71.8497	170.093	249.182	339.405	423.736	519.256	603.633	339.405
1189.27	-12.3519	71.9861	169.549	249.354	339.582	423.969	519.319	603.121	339.582
1189.94	-12.9904	71.9596	169.195	249.72	339.308	424.084	519.208	602.639	339.308
1190.62	-13.2028	71.8156	169.032	250.228	338.832	424.198	518.769	601.099	338.832
1191.29	-13.4891	71.6686	168.953	250.905	338.031	424.37	518.283	600.764	338.031
1191.97	-13.4289	71.434	168.914	251.587	336.993	424.575	517.799	601.076	336.993
1192.64	-13.0823	71.1412	168.845	252.33	336.153	424.939	517.207	601.597	336.153
1193.32	-12.7942	70.8289	168.684	252.798	335.623	425.224	516.552	602.086	335.623
1193.99	-12.2273	70.4406	168.532	253.154	335.062	425.548	516.027	602.792	335.062
1194.66	-11.802	70.1965	168.431	253.139	335.519	425.729	516.031	603.038	335.519
1195.34	-11.5055	70.1163	168.168	252.945	334.934	425.736	516.06	603.173	334.934
1196.01	-11.3407	69.9589	166.695	252.634	334.403	425.64	516.148	603.472	334.403
1196.69	-11.3062	69.9657	165.75	252.247	333.933	425.503	516.218	603.865	333.933
1197.36	-11.4622	70.1782	166.019	252.44	333.771	425.307	516.345	604.259	333.771
1198.03	-11.9957	70.3525	166.393	252.894	333.275	425.016	516.478	604.298	333.275
1198.71	-12.6387	70.7047	167.349	253.404	333.39	424.691	516.659	604.228	333.39
1199.38	-13.4678	70.9209	168.238	254.023	333.781	424.33	516.805	604.065	333.781
1200.06	-14.6934	71.1694	168.971	254.542	334.187	423.898	516.944	603.848	334.187
1200.73	-15.3016	71.3845	169.491	254.985	334.427	423.612	517.068	603.917	334.427
1201.4	-13.9038	71.4254	169.796	255.283	334.618	423.385	517.215	604.269	334.618
1202.08	-13.4171	71.4014	170.016	256.218	334.779	423.227	517.326	604.889	334.779
1202.75	-13.3231	71.3693	170.183	256.396	334.754	423.105	517.507	605.429	334.754
1203.42	-13.3905	71.0101	171.088	256.473	334.7	423.057	517.635	606.101	334.7
1204.1	-13.5736	70.7824	171.777	256.369	334.751	423.229	517.856	606.844	334.751
1204.77	-13.7938	70.5536	172.618	256.405	334.488	423.313	518.08	607.641	334.488
1205.44	-14.0706	70.5492	173.527	256.397	334.319	423.508	518.496	608.549	334.319
1206.12	-14.2119	70.4751	173.809	256.316	334.118	423.512	518.735	609.073	334.118
1206.79	-14.1862	70.8932	173.888	256.097	333.907	423.484	517.935	609.489	333.907
1207.46	-14.1747	71.4345	173.871	255.735	333.422	423.205	520.709	609.602	333.422
1208.13	-13.9898	71.7576	173.666	255.325	333.218	423.158	534.068	609.641	333.218
1208.81	-13.6875	72.208	173.237	254.699	333.052	423.018	529.586	610.075	333.052
1209.48	-13.2146	72.3556	172.75	254.365	333.063	423.047	537.625	610.599	333.063
1210.15	-12.6911	72.6097	172.317	254.409	333.806	423.232	537.592	610.878	333.806
1210.82	-12.4409	72.7684	171.984	254.634	334.244	423.518	530.731	610.794	334.244
1211.5	-12.5751	72.5091	171.694	255.073	334.724	423.82	520.542	610.475	334.724
1212.17	-12.4571	72.4196	171.561	255.898	335.115	424.183	528.312	610.018	335.115
1212.84	-12.5495	72.0015	171.29	257.222	335.453	424.612	526.452	609.617	335.453
1213.51	-12.5159	71.2887	170.978	257.394	335.569	424.996	524.178	609.149	335.569
1214.18	-12.4854	70.9584	170.448	257.538	335.959	426.936	523.264	608.734	335.959
1214.86	-12.254	70.6727	169.995	257.5	336.28	426.818	522.199	608.608	336.28
1215.53	-12.1585	70.3868	169.771	257.429	336.615	426.691	523.556	608.213	336.615
1216.2	-12.3694	70.2845	169.939	257.323	336.729	424.999	523.945	607.859	336.729
1216.87	-12.7443	70.3915	170.398	257.233	337.388	423.561	523.487	607.848	337.388
1217.54	-13.3254	71.0437	170.853	257.196	337.367	423.019	523.496	607.762	337.367
1218.21	-13.9981	71.523	171.297	257.19	337.315	422.68	523.53	607.606	337.315
1218.88	-14.6581	72.0333	171.394	257.297	336.903	422.323	523.558	607.129	336.903
1219.56	-15.2691	72.406	171.453	257.349	336.25	421.776	523.626	606.807	336.25
1220.23	-15.793	72.6986	171.491	257.435	335.619	421.196	523.267	606.598	335.619
1220.9	-16.166	73.2382	171.424	257.712	335.107	420.691	523.701	606.736	335.107
1221.57	-16.1922	73.6615	171.277	258.493	334.635	420.539	524.114	607.259	334.635
1222.24	-16.1526	74.0626	170.762	259.184	334.245	420.269	524.335	607.863	334.245
1222.91	-16.6549	74.321	170.859	259.271	333.954	419.09	524.452	608.323	333.954
1223.58	-16.7421	74.7446	170.883	259.244	333.973	418.66	524.491	608.791	333.973
1224.25	-16.3143	75.1115	171.181	259.167	334.005	418.559	524.474	608.979	334.005
1224.92	-16.6892	75.3554	171.506	258.993	334.892	419.004	524.296	609.241	334.892
1225.59	-15.4569	75.2626	171.929	258.812	335.087	419.322	524.085	609.421	335.087
1226.26	-14.6707	74.9441	172.029	258.623	335.172	419.899	523.984	609.978	335.172
1226.93	-13.7654	74.4733	172.216	258.387	335.414	420.753	524.096	610.74	335.414
1227.6	-13.5338	73.8492	172.34	258.392	335.583	421.518	524.214	611.635	335.583
1228.27	-13.5713	73.1166	172.534	258.496	335.792	422.093	524.574	612.303	335.792
1228.94	-13.9113	72.2506	172.558	258.591	335.819	422.496	524.984	613.159	335.819
1229.61	-15.0471	71.5567	172.579	258.537	335.302	422.765	525.193	614.209	335.302
1230.28	-15.8102	71.1462	172.593	258.35	335.245	422.759	525.268	614.991	335.245
1230.95	-16.3742	71.1387	172.392	258.192	334.606	422.516	525.184	615.768	334.606
1231.62	-17.0253	71.2749	172.829	258.413	334.005	422.035	525.208	616.218	334.005
1232.29	-17.3671	70.8259	173.228	258.226	333.555	421.504	525.223	615.859	333.555
1232.96	-17.8309	70.5664	173.79	257.99	333.016	420.972	525.422	615.776	333.016
1233.63	-17.8496	70.7019	173.904	257.916	332.745	420.73	525.69	615.697	332.745
1234.3	-18.0048	71.1196	175.295	257.88	332.454	420.913	526	615.509	332.454
1234.97	-17.9701	71.2863	176.601	257.884	332.328	421.157	526.324	614.955	332.328
1235.64	-17.7552	72.2986	177.223	258.017	332.519	421.361	526.764	614.383	332.519
1236.31	-17.4632	72.5669	179.585	258.238	332.898	421.347	527.084	614.172	332.898
1236.98	-17.2498	72.1769	177.069	258.49	333.06	421.258	527.193	613.445	333.06
1237.65	-16.9045	72.2635	175.034	258.835	332.973	421.173	527.153	612.149	332.973
1238.31	-16.774	72.465	171.338	258.943	333.088	421.106	526.527	610.962	333.088
1238.98	-16.5771	72.4829	169.902	259.341	333.49	420.938	525.736	609.665	333.49
1239.65	-16.3472	72.7106	170.436	259.781	333.817	420.825	525.639	608.614	333.817
1240.32	-16.2624	73.0561	170.329	260.212	334.364	420.097	526.12	607.936	334.364
1240.99	-16.2755	72.7591	169.987	260.167	334.804	419.565	526.723	607.622	334.804
1241.66	-16.3885	71.5295	169.859	260.585	335.163	419.09	527.178	607.485	335.163
1242.32	-16.5253	71.4564	169.581	261.193	335.494	418.674	527.675	607.929	335.494
1242.99	-16.9041	71.2458	169.435	261.852	335.703	418.304	527.963	608.644	335.703
1243.66	-17.1397	71.1241	169.209	262.171	335.702	417.931	528.26	609.335	335.702
1244.33	-17.0554	71.3451	169.341	262.125	335.645	417.578	528.571	610.235	335.645
1245	-16.8095	71.5748	169.5	261.66	335.42	417.255	529.154	611.324	335.42
1245.66	-16.5414	71.2953	169.705	260.859	335.14	416.918	530.093	612.882	335.14
1246.33	-16.3306	71.0309	169.9	259.861	334.869	416.728	532.3	615.079	334.869
1247	-15.9205	70.8881	170.098	258.779	334.758	416.501	534.089	616.476	334.758
1247.67	-15.4909	70.5451	170.285	256.993	334.433	416.253	535.246	618.318	334.433
1248.33	-14.9756	69.8895	170.49	256.95	334.177	415.995	536.257	619.461	334.177
1249	-14.3663	69.7187	170.68	257.354	333.983	415.768	537.189	620.255	333.983
1249.67	-13.7399	69.8751	170.904	259.96	333.776	415.606	538.035	620.905	333.776
1250.34	-13.0659	70.3312	171.133	261.306	333.527	415.55	538.689	621.415	333.527
1251	-12.775	70.7504	171.46	263.085	333.635	415.618	539.163	621.873	333.635
1251.67	-12.5029	71.6976	171.759	263.53	333.887	416.129	539.385	622.385	333.887
1252.34	-12.1888	72.2839	172.127	263.411	334.226	416.217	539.415	622.686	334.226
1253	-11.8604	72.8375	172.522	260.999	334.427	416.358	539.036	622.877	334.427
1253.67	-11.4217	73.4252	172.883	259.023	333.436	416.522	537.325	622.471	333.436
1254.34	-11.6668	73.9343	173.251	258.624	333.119	417.041	536.276	622.043	333.119
1255	-12.2408	73.9864	173.6	260.407	333.599	417.674	535.347	621.222	333.599
1255.67	-12.7998	74.3956	173.686	261.442	334.118	418.416	535.033	620.424	334.118
1256.34	-13.5311	74.4406	173.716	264.543	335.029	419.468	533.471	619.567	335.029
1257	-13.9315	74.5988	173.855	265.074	336.177	420.408	533.563	618.418	336.177
1257.67	-13.9712	74.9988	173.932	265.904	337.213	421.264	533.798	617.356	337.213
1258.34	-12.5986	75.4325	173.95	266.021	337.74	421.947	534.333	616.18	337.74
1259	-11.4705	75.6017	173.66	265.767	338.269	422.698	534.792	615.176	338.269
1259.67	-11.6319	75.6758	173.354	265.203	338.624	423.332	535.684	613.983	338.624
1260.33	-11.7955	75.671	172.993	266.291	338.852	423.639	535.978	612.928	338.852
1261	-12.0199	75.5336	172.402	266.838	338.504	423.444	536.183	612.214	338.504
1261.67	-12.2188	75.2941	171.786	266.785	337.97	422.931	536.247	611.601	337.97
1262.33	-12.4361	75.3419	171.48	266.82	337.243	422.221	536.102	610.768	337.243
1263	-12.6649	75.3114	171.426	266.939	336.329	421.199	535.496	610.197	336.329
1263.66	-13.0034	75.2208	171.661	267.041	336.124	419.695	534.284	609.727	336.124
1264.33	-13.3221	74.9918	172.128	267.1	336.021	418.157	532.528	609.357	336.021
1264.99	-13.5921	75.0851	172.883	267.006	336.132	416.639	531.381	609.476	336.132
1265.66	-13.7215	74.8887	173.877	266.534	336.202	415.39	530.67	609.698	336.202
1266.32	-14.0191	74.6003	176.001	265.065	336.344	414.178	529.928	609.958	336.344
1266.99	-14.455	74.0344	176.832	264.356	336.551	413.14	529.39	610.012	336.551
1267.65	-14.9961	73.8911	177.26	263.867	336.819	412.372	529.023	610.368	336.819
1268.32	-15.6815	73.5426	177.254	263.574	337.318	411.924	529.663	610.333	337.318
1268.98	-17.1126	73.302	177.133	263.435	337.742	411.742	529.189	609.729	337.742
1269.65	-17.3317	73.1574	176.869	263.567	338.204	411.743	528.417	609.678	338.204
1270.31	-17.4893	73.2682	176.478	263.724	338.525	412.02	527.901	609.362	338.525
1270.98	-17.5833	73.609	176.167	264.088	338.506	412.499	527.578	608.921	338.506
1271.64	-17.8334	74.2506	175.754	264.52	337.923	413.31	527.457	608.571	337.923
1272.31	-17.9946	74.596	174.65	264.84	337.361	414.24	527.403	608.445	337.361
1272.97	-18.2436	75.1042	174.302	265.066	336.968	415.112	527.466	608.094	336.968
1273.63	-18.5663	75.9036	174.018	265.68	336.963	416.011	527.639	607.791	336.963
1274.3	-18.5243	77.4046	173.81	266.24	337.126	416.606	527.844	607.565	337.126
1274.96	-18.3105	79.5238	173.636	266.619	337.708	417.2	527.966	607.433	337.708
1275.63	-17.8972	80.6681	173.504	267.051	338.404	417.335	527.759	607.463	338.404
1276.29	-17.5105	75.612	173.539	267.615	338.758	417.323	527.616	607.525	338.758
1276.95	-17.1004	74.8198	173.62	267.624	339.269	417.383	527.444	608.109	339.269
1277.62	-16.9007	74.4578	173.767	267.642	339.779	417.612	527.382	608.771	339.779
1278.28	-16.7523	74.6526	173.978	267.657	339.978	417.846	527.322	609.441	339.978
1278.95	-16.5607	75.4691	174.187	267.555	340.111	417.909	527.247	610.387	340.111
1279.61	-16.5701	76.1182	174.505	267.465	340.111	417.73	526.843	611.373	340.111
1280.27	-16.5396	76.5118	174.749	267.362	340.076	417.273	526.898	612.373	340.076
1280.93	-16.3546	76.7778	175.002	267.401	340.239	416.66	526.51	613.426	340.239
1281.6	-16.3646	77.1519	175.222	267.506	340.098	416.201	526.317	614.02	340.098
1282.26	-16.7182	77.2663	175.418	267.748	339.771	415.793	526.316	607.514	339.771
1282.92	-16.8087	77.2697	175.686	268.011	339.42	415.861	526.374	607.172	339.42
1283.59	-17.2437	77.1897	175.825	268.532	338.762	416.216	526.726	607.278	338.762
1284.25	-17.6941	77.0733	176.025	269.108	337.786	416.72	527.007	607.633	337.786
1284.91	-17.8516	77.1686	176.339	269.554	337.232	417.307	527.059	608.148	337.232
1285.58	-18.0125	77.0358	176.673	269.649	336.86	417.769	527.444	608.854	336.86
1286.24	-17.9463	77.1555	177.009	270.047	337.627	418.145	528.026	609.438	337.627
1286.9	-18.1213	77.1579	177.415	270.823	338.431	418.447	528.726	609.691	338.431
1287.56	-18.4254	77.219	177.617	271.372	338.981	418.668	529.359	609.871	338.981
1288.23	-18.752	77.0992	177.301	271.791	338.828	418.733	529.991	610.448	338.828
1288.89	-18.9406	76.7583	176.79	271.73	338.778	418.631	531.983	611.061	338.778
1289.55	-19.3868	76.7163	176.402	271.855	339.106	418.739	542.295	611.469	339.106
1290.21	-19.8304	76.726	176.19	272.123	339.906	418.599	540.248	611.837	339.906
1290.87	-20.1392	76.7565	175.966	272.989	340.761	418.548	536.145	611.86	340.761
1291.54	-20.1647	76.8802	176.279	273.773	341.357	418.356	533.908	611.871	341.357
1292.2	-18.9617	77.0454	176.949	274.146	342.462	418.082	532.38	612.303	342.462
1292.86	-18.8447	77.1469	177.888	274.144	342.81	417.825	529.261	612.106	342.81
1293.52	-18.7658	77.325	178.641	274.438	342.71	417.587	528.003	612.031	342.71
1294.18	-18.7167	77.5151	179.661	274.944	341.925	417.292	527.798	611.694	341.925
1294.84	-18.5678	78.0106	180.932	274.759	341.512	417.261	528.752	611.817	341.512
1295.51	-18.1828	78.2277	181.383	274.516	341.332	417.497	530.277	611.755	341.332
1296.17	-17.5333	78.5288	181.605	274.284	341.262	417.842	531.653	610.668	341.262
1296.83	-17.2253	78.3717	181.552	273.862	340.884	418.19	532.921	609.356	340.884
1297.49	-16.9211	77.7526	181.334	273.203	340.749	418.484	534.134	607.435	340.749
1298.15	-16.7124	77.6509	180.888	272.492	340.637	418.736	535.402	607.29	340.637
1298.81	-16.5208	77.5865	181.009	271.886	341.609	418.948	536.48	607.441	341.609
1299.47	-16.5931	77.7739	181.907	271.441	341.805	419.013	536.402	607.285	341.805
1300.13	-16.8213	78.0255	181.399	271.2	341.858	419.927	536.134	607.577	341.858
1300.79	-17.018	78.0583	180.858	270.675	341.658	421.407	535.976	608.416	341.658
1301.45	-17.433	77.8713	180.511	269.923	341.619	422.359	536.312	610.225	341.619
1302.11	-18.0774	77.6541	179.998	269.413	341.737	423.324	534.354	611.691	341.737
1302.77	-18.9026	77.4557	179.52	269.039	341.983	424.391	532.639	613.755	341.983
1303.43	-19.815	77.3424	179.093	268.942	342.187	422.914	529.278	616.458	342.187
1304.1	-20.3857	77.0615	178.682	269.115	342.255	423.543	531.324	617.077	342.255
1304.76	-20.6894	77.1772	178.515	269.398	341.924	424.17	533.582	617.516	341.924
1305.42	-20.8154	77.0856	178.589	269.628	341.499	423.916	534.499	618.057	341.499
1306.08	-20.9075	77.1084	178.658	269.877	341.003	425.834	535.828	617.993	341.003
1306.74	-21.0956	77.2265	178.689	270.291	340.508	423.12	536.688	618.202	340.508
1307.4	-21.0406	77.244	178.568	270.894	340.032	417.894	536.917	618.166	340.032
1308.05	-20.6531	77.557	178.223	271.862	339.797	419.962	536.475	618.33	339.797
1308.71	-20.1249	77.7687	177.565	272.301	339.535	421.979	536.036	618.332	339.535
1309.37	-19.6549	78.1467	177.025	272.476	339.253	424.517	535.514	618.364	339.253
1310.03	-19.1232	78.2575	176.612	272.393	338.736	425.367	534.795	617.242	338.736
1310.69	-18.7022	78.1686	176.252	272.305	338.461	425.334	533.866	616.019	338.461
1311.35	-18.388	78.265	175.971	272.108	338.028	422.762	532.964	613.878	338.028
1312.01	-18.1453	78.3543	175.732	271.92	337.617	420.41	532.066	612.57	337.617
1312.67	-17.8174	78.3101	175.623	271.584	337.287	421.051	531.457	612.023	337.287
1313.33	-17.8062	78.4106	175.626	270.387	337.221	421.356	531.048	612.118	337.221
1313.99	-17.7727	78.2889	175.984	270.371	337.382	421.537	530.681	612.783	337.382
1314.65	-18.0093	78.3128	176.38	270.361	337.648	421.451	530.49	614.132	337.648
1315.31	-18.2692	78.1907	176.71	270.567	338.031	421.312	530.969	615.806	338.031
1315.97	-18.5251	77.8847	177.093	271.141	338.529	421.269	531.2	617.955	338.529
1316.62	-18.8118	77.2072	177.551	271.936	339.215	421.218	531.479	621.177	339.215
1317.28	-19.1399	76.164	178.039	272.43	339.774	421.028	531.738	622.352	339.774
1317.94	-19.5639	75.0941	178.564	272.744	339.945	420.762	531.934	619.421	339.945
1318.6	-19.9859	74.1524	178.774	272.862	340.188	420.521	531.978	621.363	340.188
1319.26	-20.3502	73.4999	178.559	272.502	340.461	420.648	532	622.436	340.461
1319.92	-20.6969	73.3432	178.199	272.083	340.738	420.928	531.913	623.552	340.738
1320.57	-20.8249	72.842	177.561	271.47	340.872	421.304	531.822	624.575	340.872
1321.23	-21.0098	72.5419	176.789	270.723	340.681	421.65	531.626	625.236	340.681
[truncated: 1,989 more rows]

## Sheet: Figure 3A
j	La-Cu HS	Error	La-Cu SS	Error	Cu HS	Error
[truncated: 8 more rows]

[truncated: 12 more sheets: Figure 3B, Figure 3C, Figure 3D, Figure 3E, Figure 3F, Figure 3G, Figure 4A, Figure 4B, Figure 4C, Figure 4D, Figure 4E, Figure 4F]
